# Supplementary material for: Anti-Kasha triplet energy transfer and excitation wavelength dependent persistent luminescence from host-guest doping systems
Source: Nat Commun. 2023 Dec 7;14:8098. doi: 10.1038/s41467-023-43687-0 (PMC10703808; doi:10.1038/s41467-023-43687-0)
Supplement: Supplementary file 3 — Source Data [file 41467_2023_43687_MOESM3_ESM.txt]

data_cxy1540
_audit_creation_date               2020-12-11
_audit_creation_method
;
Olex2 1.3
(compiled 2020.07.31 svn.rc2a77460 for OlexSys, GUI svn.r6145)
;
_shelx_SHELXL_version_number       '2016/6'
_audit_contact_author_address      Shenzhen University
_audit_contact_author_email        huanggx@iccas.ac.cn
_audit_contact_author_name         'Guangxi Huang'
_audit_contact_author_phone        ?
_publ_contact_author_id_orcid      0000-0002-9064-3047
_publ_section_references
;
Dolomanov, O.V., Bourhis, L.J., Gildea, R.J, Howard, J.A.K. & Puschmann, H.
 (2009), J. Appl. Cryst. 42, 339-341.

Sheldrick, G.M. (2008). Acta Cryst. A64, 112-122.

Sheldrick, G.M. (2015). Acta Cryst. A71, 3-8.
;
_chemical_name_common              ?
_chemical_name_systematic          ?
_chemical_formula_moiety           'C12 H10 O2 S'
_chemical_formula_sum              'C12 H10 O2 S'
_chemical_formula_weight           218.26
_chemical_melting_point            ?
loop_
  _atom_type_symbol
  _atom_type_description
  _atom_type_scat_dispersion_real
  _atom_type_scat_dispersion_imag
  _atom_type_scat_source
 'C' 'C' 0.0033 0.0016 'International Tables Vol C Tables 4.2.6.8 and 6.1.1.4'
 'H' 'H' 0.0000 0.0000 'International Tables Vol C Tables 4.2.6.8 and 6.1.1.4'
 'O' 'O' 0.0106 0.0060 'International Tables Vol C Tables 4.2.6.8 and 6.1.1.4'
 'S' 'S' 0.1246 0.1234 'International Tables Vol C Tables 4.2.6.8 and 6.1.1.4'

_shelx_space_group_comment
;
The symmetry employed for this shelxl refinement is uniquely defined
by the following loop, which should always be used as a source of
symmetry information in preference to the above space-group names.
They are only intended as comments.
;
_space_group_crystal_system        'monoclinic'
_space_group_IT_number             14
_space_group_name_H-M_alt          'P 1 21/c 1'
_space_group_name_Hall             '-P 2ybc'
loop_
  _space_group_symop_operation_xyz
 'x, y, z'
 '-x, y+1/2, -z+1/2'
 '-x, -y, -z'
 'x, -y-1/2, z-1/2'

_cell_length_a                     12.0701(6)
_cell_length_b                     7.6206(4)
_cell_length_c                     11.2326(5)
_cell_angle_alpha                  90
_cell_angle_beta                   96.309(2)
_cell_angle_gamma                  90
_cell_volume                       1026.93(9)
_cell_formula_units_Z              4
_cell_measurement_reflns_used      7822
_cell_measurement_temperature      100
_cell_measurement_theta_max        27.50
_cell_measurement_theta_min        3.17
_shelx_estimated_absorpt_T_max     ?
_shelx_estimated_absorpt_T_min     ?
_exptl_absorpt_coefficient_mu      0.289
_exptl_absorpt_correction_T_max    0.7456
_exptl_absorpt_correction_T_min    0.6857
_exptl_absorpt_correction_type     multi-scan
_exptl_absorpt_process_details
;
SADABS-2016/2 (Bruker,2016/2) was used for absorption correction.
wR2(int) was 0.0763 before and 0.0536 after correction.
The Ratio of minimum to maximum transmission is 0.9197.
The \l/2 correction factor is Not present.
;
_exptl_absorpt_special_details     ?
_exptl_crystal_colour              colourless
_exptl_crystal_colour_primary      colourless
_exptl_crystal_density_diffrn      1.412
_exptl_crystal_density_meas        ?
_exptl_crystal_density_method      ?
_exptl_crystal_description         block
_exptl_crystal_F_000               456
_exptl_crystal_size_max            0.41
_exptl_crystal_size_mid            0.38
_exptl_crystal_size_min            0.28
_exptl_transmission_factor_max     ?
_exptl_transmission_factor_min     ?
_diffrn_reflns_av_R_equivalents    0.0314
_diffrn_reflns_av_unetI/netI       0.0297
_diffrn_reflns_Laue_measured_fraction_full  0.996
_diffrn_reflns_Laue_measured_fraction_max  0.995
_diffrn_reflns_limit_h_max         15
_diffrn_reflns_limit_h_min         -15
_diffrn_reflns_limit_k_max         7
_diffrn_reflns_limit_k_min         -9
_diffrn_reflns_limit_l_max         14
_diffrn_reflns_limit_l_min         -14
_diffrn_reflns_number              9716
_diffrn_reflns_point_group_measured_fraction_full  0.996
_diffrn_reflns_point_group_measured_fraction_max  0.995
_diffrn_reflns_theta_full          25.242
_diffrn_reflns_theta_max           27.530
_diffrn_reflns_theta_min           3.167
_diffrn_ambient_temperature        100
_diffrn_detector                   'Bruker PHOTON 100 area detector'
_diffrn_detector_area_resol_mean   7.9
_diffrn_detector_type              'CMOS area detector'
_diffrn_measured_fraction_theta_full  0.996
_diffrn_measured_fraction_theta_max  0.995
_diffrn_measurement_device         'three-circle diffractometer'
_diffrn_measurement_device_type    'Bruker D8 VENTURE'
_diffrn_measurement_method         '\w and \f scans'
_diffrn_radiation_monochromator    'mirror optics'
_diffrn_radiation_probe            x-ray
_diffrn_radiation_type             MoK\a
_diffrn_radiation_wavelength       0.71073
_diffrn_source                     'microfocus sealed X-ray tube'
_diffrn_source_current             1.0
_diffrn_source_power               0.05
_diffrn_source_type                'Incoatec I\ms'
_diffrn_source_voltage             50.0
_diffrn_standards_number           0
_reflns_Friedel_coverage           0.000
_reflns_Friedel_fraction_full      .
_reflns_Friedel_fraction_max       .
_reflns_number_gt                  1988
_reflns_number_total               2358
_reflns_special_details
;
 Reflections were merged by SHELXL according to the crystal
 class for the calculation of statistics and refinement.
 
 _reflns_Friedel_fraction is defined as the number of unique
 Friedel pairs measured divided by the number that would be
 possible theoretically, ignoring centric projections and
 systematic absences.
;
_reflns_threshold_expression       'I > 2\s(I)'
_computing_cell_refinement         'SAINT V8.38A (Bruker, 2018)'
_computing_data_collection         ?
_computing_data_reduction          'SAINT V8.38A (Bruker, 2018)'
_computing_molecular_graphics      'Olex2 1.3 (Dolomanov et al., 2009)'
_computing_publication_material    'Olex2 1.3 (Dolomanov et al., 2009)'
_computing_structure_refinement    'XL  (Sheldrick, 2008)'
_computing_structure_solution      'SHELXT 2014/5 (Sheldrick, 2014)'
_refine_diff_density_max           0.382
_refine_diff_density_min           -0.407
_refine_diff_density_rms           0.057
_refine_ls_extinction_coef         0.0117(19)
_refine_ls_extinction_expression  
 'Fc^*^=kFc[1+0.001xFc^2^\l^3^/sin(2\q)]^-1/4^'
_refine_ls_extinction_method       'SHELXL-2016/6 (Sheldrick 2016)'
_refine_ls_goodness_of_fit_ref     1.055
_refine_ls_hydrogen_treatment      constr
_refine_ls_matrix_type             full
_refine_ls_number_parameters       137
_refine_ls_number_reflns           2358
_refine_ls_number_restraints       0
_refine_ls_R_factor_all            0.0442
_refine_ls_R_factor_gt             0.0346
_refine_ls_restrained_S_all        1.055
_refine_ls_shift/su_max            0.001
_refine_ls_shift/su_mean           0.000
_refine_ls_structure_factor_coef   Fsqd
_refine_ls_weighting_details      
 'w=1/[\s^2^(Fo^2^)+(0.0423P)^2^+0.6231P] where P=(Fo^2^+2Fc^2^)/3'
_refine_ls_weighting_scheme        calc
_refine_ls_wR_factor_gt            0.0863
_refine_ls_wR_factor_ref           0.0912
_refine_special_details            ?
_olex2_refinement_description
;
1. Fixed Uiso
 At 1.2 times of:
  All C(H) groups
2.a Aromatic/amide H refined with riding coordinates:
 C1(H1), C2(H2), C3(H3), C6(H6), C7(H7), C8(H8), C9(H9), C10(H10), C11(H11),
 C12(H12)
;
_atom_sites_solution_hydrogens     geom
_atom_sites_solution_primary       dual
_atom_sites_solution_secondary     ?
loop_
  _atom_site_label
  _atom_site_type_symbol
  _atom_site_fract_x
  _atom_site_fract_y
  _atom_site_fract_z
  _atom_site_U_iso_or_equiv
  _atom_site_adp_type
  _atom_site_occupancy
  _atom_site_site_symmetry_order
  _atom_site_calc_flag
  _atom_site_refinement_flags_posn
  _atom_site_refinement_flags_adp
  _atom_site_refinement_flags_occupancy
  _atom_site_disorder_assembly
  _atom_site_disorder_group
 S1 S 0.24278(3) 0.35114(5) 0.67482(3) 0.01571(13) Uani 1 1 d . . . . .
 O1 O 0.19412(9) 0.18115(15) 0.64721(11) 0.0232(3) Uani 1 1 d . . . . .
 O2 O 0.23985(10) 0.42270(16) 0.79333(10) 0.0231(3) Uani 1 1 d . . . . .
 C1 C 0.08690(13) 0.7437(2) 0.40500(15) 0.0208(4) Uani 1 1 d . . . . .
 H1 H 0.054262 0.826251 0.348222 0.025 Uiso 1 1 calc R U . . .
 C2 C 0.09307(12) 0.5684(2) 0.37289(14) 0.0193(3) Uani 1 1 d . . . . .
 H2 H 0.065432 0.531848 0.294338 0.023 Uiso 1 1 calc R U . . .
 C3 C 0.13967(12) 0.4463(2) 0.45562(14) 0.0166(3) Uani 1 1 d . . . . .
 H3 H 0.144017 0.325954 0.434540 0.020 Uiso 1 1 calc R U . . .
 C4 C 0.17984(12) 0.5034(2) 0.56991(13) 0.0142(3) Uani 1 1 d . . . . .
 C5 C 0.38341(12) 0.34258(19) 0.64458(13) 0.0138(3) Uani 1 1 d . . . . .
 C6 C 0.46360(13) 0.4337(2) 0.71833(14) 0.0174(3) Uani 1 1 d . . . . .
 H6 H 0.442967 0.501612 0.783322 0.021 Uiso 1 1 calc R U . . .
 C7 C 0.57434(13) 0.4244(2) 0.69588(15) 0.0198(3) Uani 1 1 d . . . . .
 H7 H 0.630343 0.484055 0.746523 0.024 Uiso 1 1 calc R U . . .
 C8 C 0.60268(13) 0.3279(2) 0.59944(15) 0.0190(3) Uani 1 1 d . . . . .
 H8 H 0.678463 0.321328 0.584262 0.023 Uiso 1 1 calc R U . . .
 C9 C 0.12764(13) 0.7999(2) 0.51864(16) 0.0211(4) Uani 1 1 d . . . . .
 H9 H 0.123288 0.920392 0.539429 0.025 Uiso 1 1 calc R U . . .
 C10 C 0.17497(13) 0.6793(2) 0.60226(14) 0.0172(3) Uani 1 1 d . . . . .
 H10 H 0.203574 0.716532 0.680353 0.021 Uiso 1 1 calc R U . . .
 C11 C 0.41067(13) 0.2461(2) 0.54697(14) 0.0175(3) Uani 1 1 d . . . . .
 H11 H 0.354798 0.185415 0.496822 0.021 Uiso 1 1 calc R U . . .
 C12 C 0.52136(13) 0.2404(2) 0.52438(14) 0.0194(3) Uani 1 1 d . . . . .
 H12 H 0.541698 0.176547 0.457470 0.023 Uiso 1 1 calc R U . . .

loop_
  _atom_site_aniso_label
  _atom_site_aniso_U_11
  _atom_site_aniso_U_22
  _atom_site_aniso_U_33
  _atom_site_aniso_U_23
  _atom_site_aniso_U_13
  _atom_site_aniso_U_12
 S1 0.0150(2) 0.0166(2) 0.0161(2) 0.00293(14) 0.00398(14) 0.00065(14)
 O1 0.0190(6) 0.0186(6) 0.0321(7) 0.0065(5) 0.0040(5) -0.0030(5)
 O2 0.0240(6) 0.0311(7) 0.0152(6) 0.0024(5) 0.0064(5) 0.0059(5)
 C1 0.0142(7) 0.0236(8) 0.0248(9) 0.0086(7) 0.0036(6) 0.0038(6)
 C2 0.0128(7) 0.0274(8) 0.0174(8) 0.0003(7) 0.0007(6) -0.0025(6)
 C3 0.0136(7) 0.0170(7) 0.0200(8) -0.0023(6) 0.0048(6) -0.0025(6)
 C4 0.0116(7) 0.0155(7) 0.0163(7) 0.0018(6) 0.0045(6) 0.0003(6)
 C5 0.0140(7) 0.0144(7) 0.0134(7) 0.0035(6) 0.0029(5) 0.0011(6)
 C6 0.0213(8) 0.0152(7) 0.0154(8) -0.0011(6) 0.0013(6) 0.0019(6)
 C7 0.0182(8) 0.0164(7) 0.0238(9) 0.0001(6) -0.0019(6) -0.0027(6)
 C8 0.0162(7) 0.0194(8) 0.0220(9) 0.0068(6) 0.0049(6) 0.0010(6)
 C9 0.0190(8) 0.0162(7) 0.0292(9) 0.0008(7) 0.0072(7) 0.0020(6)
 C10 0.0168(7) 0.0188(7) 0.0165(8) -0.0022(6) 0.0040(6) -0.0015(6)
 C11 0.0187(7) 0.0182(8) 0.0149(8) -0.0007(6) -0.0012(6) 0.0008(6)
 C12 0.0235(8) 0.0211(8) 0.0140(8) 0.0007(6) 0.0042(6) 0.0037(7)

_geom_special_details
;
 All esds (except the esd in the dihedral angle between two l.s. planes)
 are estimated using the full covariance matrix.  The cell esds are taken
 into account individually in the estimation of esds in distances, angles
 and torsion angles; correlations between esds in cell parameters are only
 used when they are defined by crystal symmetry.  An approximate (isotropic)
 treatment of cell esds is used for estimating esds involving l.s. planes.
;
loop_
  _geom_bond_atom_site_label_1
  _geom_bond_atom_site_label_2
  _geom_bond_distance
  _geom_bond_site_symmetry_2
  _geom_bond_publ_flag
 S1 O1 1.4420(12) . ?
 S1 O2 1.4426(12) . ?
 S1 C4 1.7652(15) . ?
 S1 C5 1.7685(15) . ?
 C1 H1 0.9500 . ?
 C1 C2 1.388(2) . ?
 C1 C9 1.385(2) . ?
 C2 H2 0.9500 . ?
 C2 C3 1.390(2) . ?
 C3 H3 0.9500 . ?
 C3 C4 1.391(2) . ?
 C4 C10 1.392(2) . ?
 C5 C6 1.389(2) . ?
 C5 C11 1.389(2) . ?
 C6 H6 0.9500 . ?
 C6 C7 1.389(2) . ?
 C7 H7 0.9500 . ?
 C7 C8 1.383(2) . ?
 C8 H8 0.9500 . ?
 C8 C12 1.392(2) . ?
 C9 H9 0.9500 . ?
 C9 C10 1.391(2) . ?
 C10 H10 0.9500 . ?
 C11 H11 0.9500 . ?
 C11 C12 1.388(2) . ?
 C12 H12 0.9500 . ?

loop_
  _geom_angle_atom_site_label_1
  _geom_angle_atom_site_label_2
  _geom_angle_atom_site_label_3
  _geom_angle
  _geom_angle_site_symmetry_1
  _geom_angle_site_symmetry_3
  _geom_angle_publ_flag
 O1 S1 O2 119.17(7) . . ?
 O1 S1 C4 108.18(7) . . ?
 O1 S1 C5 107.60(7) . . ?
 O2 S1 C4 108.37(7) . . ?
 O2 S1 C5 108.21(7) . . ?
 C4 S1 C5 104.35(7) . . ?
 C2 C1 H1 119.5 . . ?
 C9 C1 H1 119.5 . . ?
 C9 C1 C2 120.92(15) . . ?
 C1 C2 H2 120.0 . . ?
 C1 C2 C3 120.00(15) . . ?
 C3 C2 H2 120.0 . . ?
 C2 C3 H3 120.6 . . ?
 C2 C3 C4 118.81(14) . . ?
 C4 C3 H3 120.6 . . ?
 C3 C4 S1 119.39(12) . . ?
 C3 C4 C10 121.46(14) . . ?
 C10 C4 S1 119.11(12) . . ?
 C6 C5 S1 119.19(12) . . ?
 C6 C5 C11 121.69(14) . . ?
 C11 C5 S1 119.12(11) . . ?
 C5 C6 H6 120.4 . . ?
 C7 C6 C5 119.18(14) . . ?
 C7 C6 H6 120.4 . . ?
 C6 C7 H7 120.2 . . ?
 C8 C7 C6 119.68(15) . . ?
 C8 C7 H7 120.2 . . ?
 C7 C8 H8 119.6 . . ?
 C7 C8 C12 120.70(15) . . ?
 C12 C8 H8 119.6 . . ?
 C1 C9 H9 120.1 . . ?
 C1 C9 C10 119.72(15) . . ?
 C10 C9 H9 120.1 . . ?
 C4 C10 H10 120.5 . . ?
 C9 C10 C4 119.08(15) . . ?
 C9 C10 H10 120.5 . . ?
 C5 C11 H11 120.8 . . ?
 C12 C11 C5 118.50(14) . . ?
 C12 C11 H11 120.8 . . ?
 C8 C12 H12 119.9 . . ?
 C11 C12 C8 120.22(15) . . ?
 C11 C12 H12 119.9 . . ?

loop_
  _geom_torsion_atom_site_label_1
  _geom_torsion_atom_site_label_2
  _geom_torsion_atom_site_label_3
  _geom_torsion_atom_site_label_4
  _geom_torsion
  _geom_torsion_site_symmetry_1
  _geom_torsion_site_symmetry_2
  _geom_torsion_site_symmetry_3
  _geom_torsion_site_symmetry_4
  _geom_torsion_publ_flag
 S1 C4 C10 C9 178.55(12) . . . . ?
 S1 C5 C6 C7 178.84(12) . . . . ?
 S1 C5 C11 C12 -179.94(12) . . . . ?
 O1 S1 C4 C3 -28.83(14) . . . . ?
 O1 S1 C4 C10 153.33(12) . . . . ?
 O1 S1 C5 C6 -143.71(12) . . . . ?
 O1 S1 C5 C11 36.88(14) . . . . ?
 O2 S1 C4 C3 -159.34(12) . . . . ?
 O2 S1 C4 C10 22.82(15) . . . . ?
 O2 S1 C5 C6 -13.72(14) . . . . ?
 O2 S1 C5 C11 166.87(12) . . . . ?
 C1 C2 C3 C4 -0.2(2) . . . . ?
 C1 C9 C10 C4 -0.4(2) . . . . ?
 C2 C1 C9 C10 -0.3(2) . . . . ?
 C2 C3 C4 S1 -178.26(11) . . . . ?
 C2 C3 C4 C10 -0.5(2) . . . . ?
 C3 C4 C10 C9 0.8(2) . . . . ?
 C4 S1 C5 C6 101.52(13) . . . . ?
 C4 S1 C5 C11 -77.89(13) . . . . ?
 C5 S1 C4 C3 85.53(13) . . . . ?
 C5 S1 C4 C10 -92.31(13) . . . . ?
 C5 C6 C7 C8 1.3(2) . . . . ?
 C5 C11 C12 C8 0.9(2) . . . . ?
 C6 C5 C11 C12 0.7(2) . . . . ?
 C6 C7 C8 C12 0.2(2) . . . . ?
 C7 C8 C12 C11 -1.3(2) . . . . ?
 C9 C1 C2 C3 0.6(2) . . . . ?
 C11 C5 C6 C7 -1.8(2) . . . . ?

_shelx_res_file
;
TITL cxy1540_a.res in P2(1)/c
    cxy1540.res
    created by SHELXL-2016/6 at 15:19:03 on 11-Dec-2020
CELL 0.71073 12.0701 7.6206 11.2326 90 96.309 90
ZERR 4 0.0006 0.0004 0.0005 0 0.002 0
LATT 1
SYMM -X,0.5+Y,0.5-Z
SFAC C H O S
UNIT 48 40 8 4

L.S. 4
PLAN  5 0 0
TEMP -173.22
CONF
HTAB
BOND $H
fmap 2
acta
MORE -1
REM <olex2.extras>
REM <HklSrc "%.\\cxy1540.hkl">
REM </olex2.extras>

WGHT    0.042300    0.623100
EXTI    0.011748
FVAR       0.66722
S1    4    0.242777    0.351141    0.674819    11.00000    0.01498    0.01659 =
         0.01606    0.00293    0.00398    0.00065
O1    3    0.194119    0.181146    0.647215    11.00000    0.01903    0.01863 =
         0.03211    0.00645    0.00397   -0.00298
O2    3    0.239855    0.422700    0.793332    11.00000    0.02397    0.03111 =
         0.01524    0.00240    0.00640    0.00590
C1    1    0.086896    0.743700    0.405004    11.00000    0.01420    0.02360 =
         0.02480    0.00861    0.00361    0.00381
AFIX  43
H1    2    0.054262    0.826251    0.348222    11.00000   -1.20000
AFIX   0
C2    1    0.093067    0.568373    0.372886    11.00000    0.01279    0.02745 =
         0.01740    0.00027    0.00068   -0.00254
AFIX  43
H2    2    0.065432    0.531848    0.294338    11.00000   -1.20000
AFIX   0
C3    1    0.139666    0.446288    0.455624    11.00000    0.01355    0.01698 =
         0.01998   -0.00234    0.00484   -0.00251
AFIX  43
H3    2    0.144017    0.325954    0.434540    11.00000   -1.20000
AFIX   0
C4    1    0.179843    0.503448    0.569914    11.00000    0.01157    0.01547 =
         0.01635    0.00179    0.00451    0.00026
C5    1    0.383406    0.342579    0.644585    11.00000    0.01403    0.01439 =
         0.01340    0.00353    0.00288    0.00114
C6    1    0.463604    0.433737    0.718330    11.00000    0.02133    0.01524 =
         0.01537   -0.00114    0.00133    0.00185
AFIX  43
H6    2    0.442967    0.501612    0.783322    11.00000   -1.20000
AFIX   0
C7    1    0.574341    0.424426    0.695877    11.00000    0.01819    0.01637 =
         0.02384    0.00010   -0.00186   -0.00272
AFIX  43
H7    2    0.630343    0.484055    0.746523    11.00000   -1.20000
AFIX   0
C8    1    0.602683    0.327937    0.599441    11.00000    0.01619    0.01936 =
         0.02201    0.00679    0.00491    0.00096
AFIX  43
H8    2    0.678463    0.321328    0.584262    11.00000   -1.20000
AFIX   0
C9    1    0.127638    0.799943    0.518642    11.00000    0.01899    0.01618 =
         0.02920    0.00084    0.00720    0.00195
AFIX  43
H9    2    0.123288    0.920392    0.539429    11.00000   -1.20000
AFIX   0
C10   1    0.174972    0.679339    0.602256    11.00000    0.01676    0.01877 =
         0.01646   -0.00220    0.00397   -0.00149
AFIX  43
H10   2    0.203574    0.716532    0.680353    11.00000   -1.20000
AFIX   0
C11   1    0.410669    0.246106    0.546971    11.00000    0.01874    0.01820 =
         0.01488   -0.00074   -0.00119    0.00084
AFIX  43
H11   2    0.354798    0.185415    0.496822    11.00000   -1.20000
AFIX   0
C12   1    0.521360    0.240403    0.524382    11.00000    0.02348    0.02113 =
         0.01396    0.00073    0.00415    0.00365
AFIX  43
H12   2    0.541698    0.176547    0.457470    11.00000   -1.20000
AFIX   0
HKLF 4


REM  cxy1540_a.res in P2(1)/c
REM R1 =  0.0346 for    1988 Fo > 4sig(Fo)  and  0.0442 for all    2358 data
REM    137 parameters refined using      0 restraints

END

WGHT      0.0423      0.6231

REM No hydrogen bonds found for HTAB generation

REM Highest difference peak  0.382,  deepest hole -0.407,  1-sigma level  0.057
Q1    1   0.2035  0.4257  0.6186  11.00000  0.05    0.38
Q2    1   0.3233  0.3372  0.6580  11.00000  0.05    0.37
Q3    1   0.0823  0.6547  0.3957  11.00000  0.05    0.31
Q4    1   0.1381  0.7267  0.5560  11.00000  0.05    0.28
Q5    1   0.3996  0.3370  0.5816  11.00000  0.05    0.28
;
_shelx_res_checksum                69781
_shelx_hkl_file
;
   0   0  -2    0.90    0.40
   0   0  -2    0.50    0.30
   0   0   2    0.60    0.40
   0   0   2    1.00    0.30
   0   0  -3    0.70    0.40
   0   0   3    0.40    0.50
   0   0   3    0.00    0.30
   0   0  -3   -1.00    0.50
   0   0   4  455.15   14.20
   0   0  -4  498.25   15.00
   0   0  -4  439.76   14.20
   0   0   4  460.35   14.90
   0   0   5   -0.60    0.60
   0   0  -5   -0.20    1.00
   0   0  -5    0.10    0.60
   0   0   5   -0.70    0.80
   0   0  -6  400.56   13.60
   0   0  -6  388.56   12.80
   0   0   6  390.76   12.70
   0   0   6  373.36   13.50
   0   0   6  391.26   12.70
   0   0   7    0.30    0.90
   0   0  -7    0.80    0.90
   0   0  -7    3.40    2.00
   0   0   7   -0.10    1.10
   0   0   8  319.37   11.60
   0   0  -8  321.37   11.50
   0   0   8  323.87   12.50
   0   0   9   -0.50    1.40
   0   0  -9   -1.60    1.20
   0   0   9   -0.80    1.60
   0   0  10   22.30    3.50
   0   0 -10   16.90    2.90
   0   0  10   16.40    2.60
   0   0  11    3.30    2.40
   0   0  11   -1.60    2.50
   0   0 -11    1.60    1.90
   0   0  12    6.00    3.20
   0   0  13   -1.50    3.90
   0   0  14   67.29    8.70
   0   1   0   -0.20    0.20
   0  -1   0    0.00    0.20
   0  -1   0    0.10    0.20
   0   1   1 2224.88   63.59
   0   1  -2 4699.13  139.39
   0  -1   2 4772.22  139.59
   0   1  -3  772.62   22.90
   0   1   3  741.93   22.40
   0   1  -3  777.12   23.00
   0   1   3  793.82   23.30
   0  -1  -3  740.83   22.30
   0  -1   3  774.52   23.00
   0  -1   3  698.23   22.80
   0  -1  -3  836.62   23.30
   0   1   4  504.25   14.10
   0   1  -4  464.25   14.90
   0   1  -4  457.45   14.80
   0   1   4  466.55   15.30
   0  -1  -4  476.25   15.20
   0  -1  -4  466.65   14.20
   0  -1   4  451.35   15.00
   0   1  -5   49.80    3.00
   0   1   5   56.59    2.40
   0   1   5   49.90    3.20
   0   1   5   56.09    2.50
   0   1  -5   54.09    3.30
   0  -1   5   48.40    3.20
   0  -1   5   54.29    3.10
   0  -1  -5   54.09    2.60
   0  -1  -5   51.69    3.40
   0   1   6   44.60    2.30
   0   1   6   35.60    2.90
   0   1   6   36.30    2.10
   0   1  -6   38.50    3.10
   0   1  -6   35.70    2.80
   0  -1   6   40.50    2.90
   0  -1   6   34.90    2.90
   0  -1  -6   39.40    3.70
   0  -1  -6   40.70    2.40
   0   1  -7   32.10    2.90
   0   1   7   38.80    2.40
   0   1   7   40.60    3.20
   0   1  -7   39.50    3.60
   0  -1  -7   36.80    2.50
   0  -1   7   35.90    3.10
   0   1  -8  285.87   10.80
   0   1   8  284.27   11.60
   0   1   8  280.57    9.70
   0  -1   8  282.47   10.60
   0  -1  -8  271.17   10.00
   0  -1   8  292.17   11.50
   0   1  -9   83.89    5.30
   0   1   9   82.19    4.30
   0   1   9   89.19    5.80
   0  -1   9   83.29    5.50
   0  -1  -9   82.09    4.60
   0  -1   9   85.89    5.00
   0   1  10   84.39    4.80
   0   1 -10   78.19    5.70
   0   1  10   81.89    6.00
   0  -1  10   89.79    5.50
   0  -1 -10   81.79    5.00
   0  -1  10   95.49    5.90
   0   1  11   10.50    2.80
   0   1 -11    6.90    4.00
   0   1  11   15.20    2.80
   0  -1  11   15.20    3.20
   0  -1  11   16.30    5.00
   0  -1 -11   14.70    2.60
   0   1  12   -2.00    3.00
   0  -1  12   -3.90    2.90
   0   1  13   -1.70    3.50
   0  -1  13    8.10    3.90
   0   1  14    6.40    4.40
   0  -1  14   33.60    5.60
   0   2   0 1066.69   30.40
   0  -2   0 1045.00   30.30
   0  -2   0  988.40   30.30
   0  -2   0 1056.69   30.50
   0   2   1 3406.16   99.39
   0  -2  -1 3537.35   98.99
   0  -2   1 3424.36   98.89
   0   2  -2 1414.86   39.90
   0   2  -2 1368.26   39.70
   0  -2  -2 1377.06   40.00
   0  -2   2 1328.67   39.90
   0  -2  -2 1417.76   40.00
   0  -2  -2 1307.97   39.00
   0  -2   2 1311.87   39.60
   0   2  -3  407.96   12.80
   0  -2  -3  413.66   13.10
   0  -2  -3  408.16   13.20
   0  -2   3  402.46   12.90
   0  -2   3  394.26   12.70
   0  -2  -3  373.86   11.80
   0   2  -4  325.27   11.10
   0   2  -4  348.97   11.10
   0  -2  -4  314.97   11.30
   0  -2   4  314.97   11.10
   0  -2  -4  329.17   10.10
   0  -2   4  322.17   11.10
   0  -2   4  333.87   11.30
   0   2  -5  223.68    8.50
   0   2   5  222.88    8.80
   0   2  -5  231.58    8.60
   0  -2   5  224.08    8.60
   0  -2  -5  225.78    8.90
   0  -2  -5  232.08    7.50
   0  -2   5  238.28    8.60
   0   2  -6  204.78    8.10
   0   2   6  196.08    8.30
   0   2  -6  195.18    8.00
   0  -2  -6  215.38    8.60
   0  -2   6  198.08    8.10
   0  -2   6  177.68    7.70
   0  -2  -6  199.68    6.90
   0  -2   6  198.98    8.00
   0   2   7  332.87   12.60
   0   2  -7  315.97   11.90
   0  -2   7  333.17   11.90
   0  -2  -7  320.37   10.70
   0  -2   7  313.97   12.10
   0   2   8   56.49    4.50
   0   2  -8   58.79    4.60
   0  -2  -8   55.39    3.20
   0  -2   8   52.39    4.10
   0  -2   8   57.39    4.20
   0   2  -9  144.69    7.60
   0   2   9  145.19    8.00
   0  -2  -9  141.39    6.10
   0  -2   9  134.79    7.40
   0   2 -10    2.20    2.60
   0   2  10    1.20    2.30
   0  -2  10    5.20    2.20
   0  -2 -10    4.50    1.60
   0   2  11    5.90    2.90
   0  -2 -11   11.60    2.60
   0  -2  11    8.30    2.80
   0   2  12   92.39    7.20
   0  -2  12   79.09    6.80
   0   2  13   22.70    4.90
   0  -2  13   33.20    5.80
   0   2  14  122.59   12.40
   0  -2  14  113.09    9.70
   0   3   0   -0.20    0.70
   0  -3   0    0.70    0.70
   0  -3   0    0.20    0.60
   0  -3   0    0.20    0.50
   0   3  -1    1.20    0.80
   0   3  -1    2.40    0.90
   0   3   1    2.60    0.80
   0  -3  -1    1.60    0.90
   0  -3   1    0.80    0.60
   0  -3  -1    1.70    0.60
   0  -3   1    1.00    0.70
   0  -3   1    1.80    0.80
   0  -3  -1    1.80    0.70
   0   3  -2    2.40    0.90
   0   3   2    2.00    1.10
   0   3  -2    2.20    0.80
   0  -3  -2    1.90    1.00
   0  -3  -2    1.30    0.50
   0  -3   2    1.90    0.70
   0  -3   2    1.10    0.80
   0  -3   2    2.60    1.10
   0   3  -3 1265.57   37.60
   0   3  -3 1301.17   37.50
   0  -3  -3 1281.57   38.00
   0  -3  -3 1273.67   37.70
   0  -3   3 1209.68   37.60
   0  -3  -3 1211.58   36.30
   0  -3   3 1246.88   37.30
   0   3  -4  844.62   26.40
   0   3  -4  859.71   26.20
   0  -3  -4  801.82   24.90
   0  -3  -4  835.32   26.60
   0  -3   4  924.21   26.80
   0  -3   4  845.32   26.40
   0  -3  -4  843.82   26.60
   0   3  -5    6.10    1.50
   0   3  -5    3.80    1.50
   0  -3  -5    4.90    0.90
   0  -3   5    3.30    1.50
   0  -3   5    5.50    1.90
   0  -3  -5    4.20    1.80
   0  -3   5    5.50    1.30
   0  -3  -5    3.50    1.20
   0   3  -6  135.69    6.60
   0   3  -6  136.99    6.40
   0  -3   6  125.29    6.10
   0  -3   6  135.09    6.50
   0  -3  -6  140.69    6.60
   0  -3  -6  140.79    5.10
   0  -3   6  143.99    6.90
   0   3  -7    2.50    2.00
   0  -3  -7    1.20    1.50
   0  -3   7    0.10    1.40
   0  -3   7    2.80    1.60
   0  -3  -7    1.00    0.90
   0   3  -8    4.50    2.50
   0   3   8    4.90    2.10
   0  -3   8    1.90    1.70
   0  -3  -8    4.70    2.10
   0  -3   8   11.60    2.30
   0   3  -9   29.90    4.40
   0   3   9   22.20    3.50
   0  -3  -9   29.00    2.30
   0  -3   9   26.40    3.90
   0  -3  -9   28.30    3.70
   0  -3   9   29.40    3.50
   0   3  10    6.30    2.60
   0  -3 -10   10.10    1.60
   0  -3  10    7.20    2.30
   0  -3 -10    7.80    2.60
   0  -3  10   12.50    2.90
   0  -3 -11  300.37   10.80
   0  -3  11  294.97   13.20
   0  -3 -12    4.40    1.80
   0  -3  12   -5.60    3.30
   0  -3 -12    5.30    3.50
   0  -3  13   21.50    5.00
   0  -3 -13   14.70    5.30
   0   4   0   28.40    2.50
   0  -4   0   20.40    1.70
   0  -4   0   20.30    2.40
   0  -4   0   23.30    2.10
   0   4  -1  411.06   13.60
   0   4   1  408.66   13.70
   0  -4  -1  407.46   13.90
   0  -4  -1  413.36   13.20
   0  -4   1  415.06   13.80
   0  -4   1  405.26   13.60
   0  -4   1  415.56   13.70
   0  -4  -1  418.36   13.30
   0   4  -2 1300.87   38.60
   0   4  -2 1336.17   38.50
   0   4   2 1282.17   38.70
   0  -4   2 1289.37   38.40
   0  -4  -2 1274.97   37.70
   0  -4   2 1280.17   38.60
   0  -4  -2 1242.48   37.70
   0  -4  -2 1268.57   38.70
   0  -4   2 1264.77   38.70
   0   4  -3  206.58    8.20
   0   4  -3  206.78    7.90
   0  -4  -3  198.08    8.00
   0  -4  -3  194.78    6.90
   0  -4   3  189.48    8.00
   0  -4   3  190.98    7.60
   0  -4  -3  208.78    8.20
   0  -4   3  206.18    8.30
   0   4  -4  272.07   10.60
   0   4  -4  295.57   10.40
   0  -4   4  275.47   10.70
   0  -4  -4  267.37   10.60
   0  -4  -4  274.87   10.80
   0  -4  -4  270.67    9.00
   0  -4   4  279.87   10.10
   0   4  -5    5.10    1.90
   0   4  -5    5.00    2.10
   0  -4  -5    6.10    1.50
   0  -4   5    5.30    1.30
   0  -4  -5   12.30    3.10
   0  -4   5    6.10    1.60
   0  -4  -5    8.10    1.30
   0  -4   5    3.60    1.80
   0   4  -6  416.36   15.60
   0   4  -6  426.36   16.10
   0  -4   6  433.26   15.20
   0  -4  -6  421.76   15.70
   0  -4  -6  437.86   13.50
   0  -4   6  431.76   15.80
   0  -4   6  448.86   15.70
   0   4  -7  124.39    7.40
   0  -4   7  129.79    6.70
   0  -4  -7  124.69    7.10
   0  -4   7  134.59    7.20
   0  -4  -7  131.59    5.00
   0   4  -8   19.40    4.80
   0  -4  -8   12.10    2.50
   0  -4  -8   17.70    1.70
   0  -4   8   22.60    3.40
   0  -4   8   10.90    2.70
   0   4  -9    1.10    3.40
   0  -4  -9    8.00    1.30
   0  -4   9    5.20    2.00
   0  -4   9    8.40    2.30
   0  -4  -9    6.50    2.40
   0  -4 -10    9.50    3.10
   0  -4  10   11.00    3.50
   0  -4  10    6.40    2.80
   0  -4 -10    9.10    1.50
   0  -4 -11  108.49    8.00
   0  -4  11   96.39    7.90
   0  -4 -11  102.19    4.90
   0  -4 -12   26.10    3.20
   0  -4 -12   34.00    6.00
   0  -4  12   18.90    4.70
   0  -4 -13  182.78   11.70
   0  -4  13  157.78   12.70
   0   5   0    0.70    1.60
   0  -5   0    0.20    1.00
   0  -5   0   -0.30    0.80
   0  -5   0    1.10    1.10
   0   5   1    1.70    1.70
   0   5  -1    2.60    1.70
   0  -5  -1    0.60    1.10
   0  -5  -1    1.40    0.90
   0  -5  -1    1.50    1.10
   0  -5   1    0.90    0.90
   0  -5   1    2.10    1.20
   0  -5   1    3.00    1.50
   0   5  -2  235.48    9.40
   0   5   2  225.98    9.50
   0  -5   2  242.68    9.10
   0  -5   2  248.68    9.70
   0  -5  -2  237.68    8.70
   0  -5  -2  255.27    9.60
   0  -5   2  231.98    9.20
   0  -5  -2  241.48    8.60
   0   5  -3   -0.40    1.80
   0   5   3   -2.60    1.90
   0  -5  -3    0.20    0.80
   0  -5   3   -0.20    1.40
   0  -5  -3    3.50    2.20
   0  -5  -3   -1.90    1.30
   0  -5   3    0.60    1.00
   0  -5   3    1.00    1.20
   0  -5  -3   -0.60    0.60
   0   5  -4  535.65   18.60
   0  -5  -4  536.95   17.30
   0  -5  -4  581.74   19.30
   0  -5   4  585.84   19.50
   0  -5   4  578.64   18.60
   0  -5   4  524.75   18.80
   0   5  -5  223.98   10.00
   0  -5   5  196.68    9.30
   0  -5  -5  198.98    9.00
   0  -5  -5  164.18    7.10
   0  -5   5  211.08    8.40
   0  -5   5  186.78    8.50
   0  -5  -6    3.10    2.10
   0  -5   6    3.00    2.90
   0  -5   6    0.20    1.50
   0  -5  -6    3.90    1.00
   0  -5   6    2.50    1.50
   0  -5   7  147.09    7.40
   0  -5  -7  148.29    8.00
   0  -5   7  136.59    7.00
   0  -5  -7  144.79    5.60
   0  -5  -8  213.08   10.60
   0  -5   8  209.08    9.90
   0  -5   8  208.38    9.70
   0  -5  -8  215.28    7.50
   0  -5   9    4.90    2.40
   0  -5   9    2.50    1.80
   0  -5  -9   -0.50    2.60
   0  -5  -9    2.40    1.10
   0  -5 -10  254.27   12.70
   0  -5 -10  272.37    9.30
   0  -5  10  259.87   12.30
   0  -5  10  278.87   12.50
   0  -5 -11   26.60    2.50
   0  -5  11   15.80    4.00
   0  -5 -11   20.20    5.00
   0  -5 -12   -2.70    4.70
   0  -5 -12    0.10    1.60
   0  -5  12    3.90    4.30
   0   6   0   71.59    5.10
   0  -6   0   66.39    4.40
   0  -6   0   71.79    4.20
   0  -6   0   71.19    4.60
   0   6  -1   56.89    5.10
   0   6   1   78.99    5.50
   0  -6   1   75.29    4.40
   0  -6  -1   71.79    4.50
   0  -6  -1   76.69    4.20
   0  -6   1   72.29    5.00
   0  -6  -1   82.19    4.80
   0  -6   1   73.29    4.50
   0   6  -2   10.60    2.70
   0  -6   2   11.20    2.70
   0  -6   2    6.50    1.50
   0  -6  -2    7.20    1.70
   0  -6  -2   11.10    2.20
   0  -6  -2    9.60    1.50
   0  -6   2   10.00    1.80
   0   6  -3   18.50    3.10
   0  -6  -3   23.10    2.70
   0  -6   3   24.70    2.80
   0  -6   3   25.30    3.00
   0  -6   3   27.60    4.10
   0  -6  -3   22.10    2.10
   0  -6  -3   27.30    3.30
   0  -6   4  471.35   16.70
   0  -6   4  474.55   17.80
   0  -6  -4  519.65   15.90
   0  -6   4  487.05   17.50
   0  -6  -4  482.15   15.90
   0  -6  -4  474.25   17.50
   0  -6  -5   57.39    4.90
   0  -6   5   49.40    4.10
   0  -6   5   47.80    4.20
   0  -6   5   52.59    5.90
   0  -6  -5   49.90    3.00
   0  -6  -5   55.59    3.20
   0  -6   6   99.99    6.10
   0  -6  -6  103.39    6.60
   0  -6   6   85.29    5.60
   0  -6   6   96.19    7.60
   0  -6  -6   96.19    4.50
   0  -6   7  121.79    7.10
   0  -6  -7  148.69    5.70
   0  -6   7  137.69    7.70
   0  -6  -7  132.39    7.90
   0  -6   8    2.30    2.00
   0  -6  -8    2.30    1.20
   0  -6  -8    1.20    2.60
   0  -6   8   -1.20    2.40
   0  -6   9    3.40    2.50
   0  -6  -9    4.40    3.20
   0  -6  -9    0.30    1.20
   0  -6   9    0.20    2.80
   0  -6 -10   27.10    2.40
   0  -6 -10   22.50    4.70
   0  -6 -11   62.09    3.40
   0  -6  11   58.39    8.00
   0  -6 -11   58.49    8.10
   0  -7   0    1.30    1.90
   0  -7   0    1.50    2.10
   0  -7   0    0.60    1.20
   0  -7  -1  128.49    6.90
   0  -7   1  131.49    6.60
   0  -7   1  125.39    7.30
   0  -7  -1  140.39    6.40
   0  -7  -1  136.39    6.90
   0  -7   1  132.69    6.80
   0  -7  -2    9.60    2.30
   0  -7   2   13.00    3.30
   0  -7  -2    9.60    1.60
   0  -7  -2    7.50    2.10
   0  -7   2    9.50    2.10
   0  -7   2    9.80    1.90
   0  -7  -3   81.89    4.90
   0  -7   3   81.19    5.20
   0  -7  -3   75.69    4.30
   0  -7   3   79.29    5.20
   0  -7  -3   83.89    5.70
   0  -7   3   81.69    6.90
   0  -7   4  284.17   12.10
   0  -7  -4  283.97   11.10
   0  -7  -4  309.57   12.60
   0  -7  -4  290.17   10.60
   0  -7  -5   80.19    6.30
   0  -7  -5   89.19    4.60
   0  -7   5   78.89    5.60
   0  -7  -5   82.99    4.30
   0  -7   5   93.79    5.80
   0  -7  -6   86.69    4.40
   0  -7  -6   95.79    7.00
   0  -7   6   99.99    6.30
   0  -7  -6   90.09    4.70
   0  -7   6   87.29    6.00
   0  -7   7   17.80    3.40
   0  -7  -7   19.20    2.60
   0  -7   7   14.00    2.60
   0  -7  -7   14.00    2.30
   0  -7  -7   15.20    3.70
   0  -7   8    7.60    4.40
   0  -7  -8    0.80    1.40
   0  -7   8    1.10    2.90
   0  -7  -8   -1.30    3.20
   0  -7  -8    1.50    1.20
   0  -7   9  160.38   10.90
   0  -7  -9  158.28    6.20
   0  -7  -9  153.88   10.40
   0  -7   9  159.18    9.30
   0  -7  -9  168.78    6.40
   0  -7 -10    9.50    6.40
   0  -7  10    6.60    4.60
   0  -8   0   75.09    5.60
   0  -8   0   71.09    5.00
   0  -8   1   55.49    4.50
   0  -8   1   52.49    4.80
   0  -8  -1   59.59    5.20
   0  -8  -1   44.70    4.10
   0  -8   2   35.40    3.90
   0  -8  -2   28.70    3.90
   0  -8   2   29.00    4.20
   0  -8  -3    1.10    2.80
   0  -8   3   -1.00    2.10
   0  -8  -3    1.00    1.40
   0  -8   3    3.10    2.30
   0  -8  -3   -0.70    2.80
   0  -8   4    5.70    2.50
   0  -8   4    4.60    1.80
   0  -8  -4    2.20    1.80
   0  -8  -4    4.70    3.00
   0  -8  -4    4.40    1.50
   0  -8  -5  106.69    5.50
   0  -8   5  110.69    7.00
   0  -8  -5  108.29    8.10
   0  -8   5  109.69    7.20
   0  -8  -5  104.99    5.80
   0  -8   6   -0.40    2.70
   0  -8  -6    5.70    4.20
   0  -8   6   -2.20    2.90
   0  -8  -6    1.70    1.40
   0  -8  -6    1.00    1.90
   0  -8  -7   81.59    4.50
   0  -8   7   74.69    6.90
   0  -8  -7   80.99    8.30
   0  -8  -7   82.19    5.00
   0  -8   7  101.79    7.30
   0  -8  -8   78.29    8.80
   0  -8  -8   52.79    4.20
   0  -8   8   69.79    7.10
   0  -8  -8   56.39    4.00
   0  -9   0    1.20    2.10
   0  -9   0    1.80    3.10
   0  -9  -1   88.89    6.20
   0  -9   1   99.69    6.70
   0  -9   1   91.19    7.00
   0  -9  -1  109.59    7.50
   0  -9   2   93.79    6.60
   0  -9  -2   87.49    5.90
   0  -9   2   84.39    6.50
   0  -9  -2   83.99    7.50
   0  -9  -3   47.40    4.40
   0  -9   3   35.30    5.70
   0  -9  -3   51.49    6.50
   0  -9   3   42.40    5.30
   0  -9   4    2.40    3.40
   0  -9   4   -0.30    2.90
   0  -9  -4    3.90    4.30
   0  -9  -4    1.80    2.30
   0  -9  -5   23.20    3.60
   0  -9  -5   16.50    4.60
   0  -9   5   12.50    4.00
   0  -9   5   21.30    4.20
   0  -9  -6   57.49    8.50
   0  -9   6   29.50    5.00
   0  -9  -6   30.80    3.60
   0  -9   6   43.40    7.00
  -1   0  14   43.00    6.50
  -1   0  13   -6.00    3.80
  -1   0  11    0.80    2.10
   1   0 -11    0.90    2.00
  -1   0  11   -3.40    2.40
   1   0 -10  353.26   13.30
  -1   0  10  360.96   13.10
  -1   0  10  351.96   14.50
  -1   0   9   -0.30    1.50
   1   0  -9   -0.90    1.30
  -1   0   9    1.50    1.80
   1   0  -8 1061.39   33.00
  -1   0   8 1113.19   33.10
  -1   0   8 1054.39   34.20
  -1   0   7   -0.40    1.00
   1   0  -7   -0.50    1.70
   1   0  -7    1.80    1.00
  -1   0   7   -2.00    1.20
  -1   0   6  166.38    7.10
  -1   0   6  165.88    6.50
   1   0  -6  163.88    7.00
   1   0  -6  166.58    6.50
   1   0  -5   -1.00    1.00
  -1   0   5    0.10    0.60
   1   0  -5   -0.30    0.50
  -1   0   4 1581.54   47.50
   1   0  -4 1703.03   47.60
   1   0  -4 1565.04   47.00
   1   0  -3   -0.40    0.40
   1   0  -3    0.50    0.60
  -1   0   3    0.50    0.60
   1   0  -2 3299.87   97.49
   1   0  -1    0.10    0.30
   1   0  -1    0.10    0.20
   1   0   1    0.00    0.20
  -1   0  -1   -0.30    0.20
   1   0   1   -0.20    0.20
  -1   0  -1   -0.10    0.10
   1   0   2  463.75   13.80
   1   0   2  448.96   13.30
  -1   0  -2  423.66   14.00
   1   0   2  461.85   13.30
  -1   0  -2  456.55   13.40
  -1   0  -2  447.96   13.30
  -1   0  -3   -0.10    0.30
   1   0   3   -0.10    0.30
   1   0   3    0.40    0.60
  -1   0  -3    0.20    0.60
  -1   0  -3    0.10    0.30
   1   0   3    0.00    0.30
   1   0   4   70.39    3.70
   1   0   4   75.79    3.10
   1   0   4   74.29    3.00
  -1   0  -4   73.89    3.70
  -1   0  -4   74.89    3.10
   1   0   5    1.00    0.70
   1   0   5   -0.60    0.60
  -1   0  -5    0.50    1.10
  -1   0  -5    0.00    0.60
   1   0   5   -0.90    0.80
  -1   0  -6   10.70    2.00
   1   0   6    9.00    1.50
   1   0   6    8.90    1.30
   1   0   6   10.30    1.60
  -1   0  -6   10.50    1.60
   1   0   7    0.40    0.90
  -1   0  -7    0.10    0.90
   1   0   7   -2.40    1.20
  -1   0  -8  487.05   16.40
   1   0   8  497.95   17.80
   1   0   8  501.35   16.10
   1   0   9    0.40    1.40
   1   0   9   -1.60    1.70
  -1   0  -9   -1.30    1.30
   1   0  10  309.87   11.30
   1   0  10  290.47   12.80
  -1   0 -10  311.27   11.80
  -1   0 -11    1.90    2.00
   1   0  11   -5.00    2.50
   1   0  12   19.50    3.80
   1   0  13    1.90    3.60
   1   0  14   92.69    9.00
  -1   1  14    5.40    4.60
  -1  -1  14   -6.00    5.70
  -1   1  13    2.40    3.70
  -1  -1  13    1.30    3.50
  -1   1  12   45.90    5.50
  -1   1  11   26.70    4.10
  -1   1  11   27.70    4.20
   1   1 -11   29.50    5.60
   1  -1 -11   23.80    3.60
  -1  -1  11   24.10    3.50
  -1  -1  11   29.30    4.20
  -1   1  10   34.40    3.60
   1   1 -10   35.00    4.30
  -1   1  10   32.30    4.30
  -1  -1  10   40.40    4.20
  -1  -1  10   43.00    4.20
   1  -1 -10   35.60    3.60
  -1   1   9  400.66   15.30
  -1   1   9  400.96   13.30
   1   1  -9  368.76   14.10
  -1  -1   9  396.16   14.20
   1  -1  -9  379.16   13.50
  -1  -1   9  382.06   14.80
  -1   1   8   95.69    5.70
  -1   1   8  107.49    4.90
   1   1  -8  104.59    5.50
   1  -1  -8  105.79    5.00
  -1  -1   8  108.19    5.90
   1   1  -7  155.28    7.10
   1   1  -7  164.28    6.90
  -1   1   7  163.88    6.20
  -1   1   7  159.98    7.30
   1  -1  -7  149.39    6.30
  -1  -1   7  160.58    7.10
   1   1  -6 2559.74   75.29
  -1   1   6 2561.14   74.69
   1   1  -6 2618.54   75.59
  -1   1   6 2594.24   76.19
  -1  -1   6 2551.04   75.79
   1  -1  -6 2527.35   74.79
   1  -1  -6 2682.53   76.09
  -1   1   5  452.65   14.90
   1   1  -5  442.46   14.30
  -1   1   5  456.45   13.80
   1   1  -5  417.56   14.10
   1  -1  -5  464.05   14.90
   1  -1  -5  448.76   13.80
  -1  -1   5  369.16   13.90
  -1  -1   5  435.06   14.60
   1   1  -4   73.69    3.50
   1   1  -4   73.69    3.40
  -1   1   4   74.59    3.10
  -1   1   4   73.59    3.80
  -1  -1   4   76.09    3.60
   1  -1  -4   75.19    3.80
  -1  -1   4   72.19    3.40
   1  -1  -4   68.49    3.10
  -1   1   3    4.80    0.70
   1   1  -3    5.40    0.90
   1   1  -3    4.50    0.80
  -1   1   3    5.00    1.00
  -1  -1   3    4.60    0.80
   1  -1  -3    4.90    0.80
  -1  -1   3    3.50    0.80
   1  -1  -3    4.40    1.00
   1   1  -2  323.87    9.80
  -1   1   2  325.67    9.70
  -1   1   2  338.17   10.30
   1  -1  -2  308.87   10.20
  -1  -1   2  301.97   10.00
   1  -1  -2  315.47   10.20
  -1  -1   2  326.07    9.80
   1  -1  -2  313.17    9.80
   1   1  -1 1125.09   31.30
  -1   1   1 1162.28   31.50
   1   1  -1  927.01   30.80
   1  -1  -1 1125.69   31.50
   1  -1  -1 1088.89   31.10
  -1  -1   1 1110.69   30.90
  -1  -1   1 1017.70   31.20
   1   1   0  833.02   24.40
   1   1   0  853.51   24.60
  -1   1   0  893.11   25.10
   1  -1   0  846.52   25.00
   1  -1   0  892.81   24.90
  -1  -1   0  815.72   24.60
  -1   1  -1  402.56   12.90
  -1   1  -1  447.16   13.00
   1   1   1  432.06   12.70
   1  -1   1  422.16   12.90
   1  -1   1  422.36   12.90
   1  -1   1  421.46   12.90
  -1  -1  -1  440.56   12.70
   1   1   2 2592.74   73.69
  -1   1  -2 2625.94   73.79
  -1   1  -2 2603.24   73.69
  -1   1  -2 2588.44   73.69
   1  -1   2 2588.24   73.79
   1  -1   2 2407.56   74.09
   1   1   3  923.81   27.60
  -1   1  -3  910.21   27.30
  -1   1  -3  942.71   27.50
   1  -1   3  957.70   27.40
  -1  -1  -3  989.40   27.60
   1  -1   3  902.41   27.50
  -1  -1  -3  890.51   26.40
  -1  -1  -3  842.52   26.40
   1   1   4  309.77   11.10
   1   1   4  330.67    9.70
  -1   1  -4  315.07   10.70
   1   1   4  324.07    9.60
  -1   1  -4  336.37   11.00
   1  -1   4  321.67   11.10
  -1  -1  -4  328.07   10.00
   1  -1   4  331.57   10.80
  -1  -1  -4  335.87   11.10
  -1   1  -5   76.69    4.10
   1   1   5   82.79    2.90
   1   1   5   81.49    3.00
  -1   1  -5   75.79    3.80
   1   1   5   78.99    4.20
  -1  -1  -5   76.49    4.40
   1  -1   5   78.89    4.00
  -1  -1  -5   77.19    3.20
   1  -1   5   81.29    3.90
   1   1   6  133.99    6.40
  -1   1  -6  134.29    6.30
   1   1   6  139.19    4.90
  -1   1  -6  139.09    5.90
   1   1   6  138.89    4.80
   1  -1   6  134.89    5.90
  -1  -1  -6  142.99    5.30
   1  -1   6  134.09    6.20
  -1  -1  -6  144.49    6.50
   1   1   7   48.30    2.50
   1   1   7   43.90    3.50
  -1   1  -7   46.10    3.30
   1  -1   7   46.30    3.40
   1  -1   7   43.90    3.10
  -1  -1  -7   46.40    2.70
   1   1   8  479.15   14.70
  -1   1  -8  450.45   15.90
   1   1   8  450.05   16.80
  -1  -1  -8  466.65   15.20
   1  -1   8  466.55   16.90
   1  -1   8  477.45   15.80
  -1   1  -9   89.49    5.50
   1   1   9   85.29    5.70
   1   1   9   97.89    4.40
   1  -1   9   96.69    6.00
   1  -1   9   99.09    5.40
  -1  -1  -9   88.29    4.70
   1   1  10  437.56   17.00
  -1   1 -10  439.56   15.90
   1   1  10  421.26   14.10
   1  -1  10  446.16   17.10
   1  -1  10  435.06   15.80
  -1  -1 -10  421.76   14.90
   1   1  11    9.40    2.70
  -1  -1 -11    8.30    2.30
   1  -1  11    5.40    2.60
   1   1  12   -7.00    3.00
   1  -1  12    0.30    3.00
   1   1  13   38.10    6.20
   1  -1  13   49.40    6.40
   1   1  14   -3.60    5.00
   1  -1  14    2.70    4.70
  -1   2  14   -3.60    4.90
  -1  -2  14    4.70    5.00
   1  -2 -14   -1.10    4.60
  -1   2  13    2.70    4.10
  -1  -2  13    4.70    4.10
   1  -2 -13   -2.70    3.80
  -1   2  12   45.10    6.00
  -1   2  11   50.19    5.50
  -1  -2  11   63.09    6.00
   1  -2 -11   61.29    4.60
   1   2 -10  192.08    9.40
  -1   2  10  182.68    9.50
   1  -2 -10  184.58    7.90
  -1  -2  10  186.08    9.10
  -1   2   9  654.33   20.70
   1   2  -9  687.13   23.10
  -1   2   9  712.43   24.10
   1  -2  -9  698.03   21.80
  -1  -2   9  674.53   23.40
  -1  -2   9  689.93   23.00
  -1   2   8  210.48    9.50
  -1   2   8  199.88    7.10
   1   2  -8  211.58    9.10
   1  -2  -8  203.58    7.90
  -1  -2   8  207.88    8.90
  -1  -2   8  210.18    9.00
   1   2  -7   69.39    4.50
  -1   2   7   73.99    3.10
   1   2  -7   69.99    4.50
  -1   2   7   70.19    4.50
  -1  -2   7   66.29    4.30
   1  -2  -7   70.49    3.60
  -1  -2   7   71.69    4.30
   1   2  -6   40.70    3.30
   1   2  -6   35.10    3.00
  -1   2   6   38.50    2.00
  -1   2   6   33.20    2.90
   1  -2  -6   39.80    3.60
  -1  -2   6   36.50    2.60
   1  -2  -6   34.60    3.00
   1  -2  -6   36.90    2.40
  -1  -2   6   38.30    3.00
   1   2  -5  317.67   10.90
  -1   2   5  301.87    9.70
   1   2  -5  301.57   11.00
   1  -2  -5  322.67   11.60
   1  -2  -5  324.67   11.60
   1  -2  -5  324.67   10.40
  -1  -2   5  322.97   11.20
   1   2  -4  675.83   21.10
   1   2  -4  689.53   20.80
  -1   2   4  689.43   19.90
   1  -2  -4  683.93   20.40
   1  -2  -4  680.73   21.50
  -1  -2   4  693.83   20.90
   1  -2  -4  607.54   22.20
  -1  -2   4  691.93   21.20
   1   2  -3   23.50    1.90
   1   2  -3   25.00    1.70
  -1   2   3   22.70    1.40
  -1  -2   3   26.80    1.90
   1  -2  -3   23.90    2.10
   1  -2  -3   26.00    2.20
  -1  -2   3   23.50    1.70
   1  -2  -3   28.60    1.60
  -1   2   2   21.20    1.20
  -1   2   2   19.20    1.80
   1   2  -2   20.40    1.60
   1   2  -2   21.90    1.40
   1  -2  -2   18.20    1.70
   1  -2  -2   19.60    1.30
  -1  -2   2   18.60    1.30
  -1  -2   2   19.20    1.50
   1   2  -1  773.52   23.60
  -1   2   1  835.42   24.40
   1   2  -1  817.72   24.00
  -1   2   1  875.71   23.90
  -1  -2   1  803.12   23.70
   1  -2  -1  807.72   24.40
  -1  -2   1  781.32   24.00
   1  -2  -1  795.82   23.90
  -1   2   0   91.69    3.70
   1   2   0   91.29    3.30
   1   2   0   88.59    3.20
   1  -2   0   84.69    3.50
  -1  -2   0   92.99    3.30
   1  -2   0   89.19    3.70
  -1  -2   0   89.19    3.30
  -1   2  -1  702.23   20.70
  -1   2  -1  703.63   20.70
  -1  -2  -1  699.83   20.30
   1  -2   1  706.53   20.70
  -1  -2  -1  626.14   19.80
  -1  -2  -1  696.03   20.40
   1  -2   1  650.63   20.60
  -1   2  -2 3071.29   87.79
  -1   2  -2 3050.79   87.79
  -1  -2  -2 3004.10   87.59
  -1  -2  -2 3088.09   87.59
   1  -2   2 3028.60   87.69
  -1   2  -3    1.10    0.80
  -1   2  -3    0.00    0.90
   1   2   3    0.10    0.70
   1  -2   3    0.80    0.70
  -1  -2  -3    0.30    0.80
   1  -2   3    1.80    0.80
   1  -2   3    3.10    1.00
   1   2   4  404.36   14.80
  -1   2  -4  437.36   14.00
  -1   2  -4  428.36   14.10
   1  -2   4  418.16   13.90
  -1  -2  -4  442.06   14.20
  -1  -2  -4  408.96   12.40
   1  -2   4  412.26   13.80
   1   2   5  400.56   13.70
  -1   2  -5  392.46   13.40
  -1  -2  -5  395.86   11.90
  -1  -2  -5  417.16   13.80
   1  -2   5  382.36   13.30
   1  -2   5  390.26   13.40
   1  -2   5  374.06   13.20
   1   2   6   55.59    3.70
  -1   2  -6   55.79    4.20
   1  -2   6   56.09    3.90
  -1  -2  -6   59.99    2.70
  -1  -2  -6   52.69    4.10
   1  -2   6   65.49    3.70
   1  -2   6   53.99    3.50
   1   2   7   72.09    4.70
   1  -2   7   78.19    4.50
   1  -2   7   84.09    4.70
  -1  -2  -7   81.19    3.50
   1   2   8  110.69    6.50
  -1   2  -8  111.39    7.90
  -1  -2  -8  125.09    5.00
   1  -2   8  123.39    6.50
  -1   2  -9  286.87   13.50
   1   2   9  320.37   13.20
   1  -2   9  320.27   13.00
  -1  -2  -9  342.17   11.20
   1   2  10   36.10    4.40
  -1   2 -10   33.80    5.50
   1  -2  10   45.10    4.50
   1  -2  10   34.60    4.70
  -1  -2 -10   39.80    3.40
   1   2  11   49.50    5.40
   1  -2  11   57.79    5.60
  -1  -2 -11   51.79    3.80
   1   2  12    9.80    3.60
   1  -2  12    5.40    3.40
  -1  -2 -12    4.50    1.80
   1   2  13   13.50    4.60
   1  -2  13   13.40    4.80
   1   2  14   18.00    7.00
   1  -2  14   10.20    5.80
   1  -3 -13   58.09    8.70
  -1  -3  13   64.09    8.20
  -1  -3  12   -1.10    3.30
   1  -3 -12    2.00    3.20
  -1  -3  11    1.90    2.80
   1  -3 -11   -1.60    1.40
   1   3 -10    3.60    4.80
  -1  -3  10    2.80    2.40
   1  -3 -10    4.10    2.40
  -1  -3  10    2.70    2.40
   1   3  -9   13.10    3.30
   1  -3  -9   12.40    2.40
  -1  -3   9    5.10    2.00
   1  -3  -9    8.40    1.90
  -1  -3   9   11.90    2.80
   1   3  -8  427.86   15.60
  -1  -3   8  413.66   15.40
  -1  -3   8  413.96   15.30
   1  -3  -8  424.46   13.80
   1  -3  -8  402.36   15.80
   1   3  -7   81.99    5.20
   1  -3  -7   74.59    5.20
   1  -3  -7   79.19    3.90
  -1  -3   7   76.19    4.70
  -1  -3   7   75.09    4.90
   1   3  -6   45.70    3.80
   1   3  -6   44.60    3.70
  -1  -3   6   44.80    3.30
  -1  -3   6   51.79    3.80
   1  -3  -6   51.69    3.70
   1  -3  -6   50.39    2.90
   1   3  -5  153.88    6.70
   1   3  -5  150.18    6.30
  -1  -3   5  145.59    6.60
   1  -3  -5  154.38    7.10
   1  -3  -5  154.08    5.60
  -1  -3   5  136.79    6.10
   1  -3  -5  138.99    6.60
  -1   3   4   52.49    2.10
   1   3  -4   61.09    3.60
   1   3  -4   51.99    3.10
  -1  -3   4   49.80    3.10
   1  -3  -4   51.99    2.70
  -1  -3   4   51.29    3.30
   1  -3  -4   50.39    3.20
   1  -3  -4   55.09    3.70
  -1   3   3   28.30    2.60
   1   3  -3   25.70    2.10
   1   3  -3   26.30    2.30
  -1   3   3   27.00    1.50
   1  -3  -3   31.30    1.80
  -1  -3   3   28.30    2.30
  -1  -3   3   28.80    2.10
   1  -3  -3   26.50    2.30
  -1   3   2   18.50    2.20
   1   3  -2   14.30    1.70
   1   3  -2   16.20    1.60
  -1  -3   2   15.40    1.60
   1  -3  -2   16.90    1.40
   1  -3  -2   17.00    2.10
  -1  -3   2   12.50    1.40
   1   3  -1    1.90    0.80
  -1   3   1    1.80    0.90
   1   3  -1    2.20    0.70
  -1   3   1    1.40    0.60
  -1  -3   1    1.40    0.70
  -1  -3   1    1.70    0.70
   1  -3  -1    2.30    0.80
   1  -3  -1    1.80    0.90
  -1   3   0  660.63   21.00
   1   3   0  672.13   20.40
   1   3   0  694.33   20.50
   1  -3   0  682.43   20.80
  -1  -3   0  676.23   20.50
  -1  -3   0  681.43   20.50
   1  -3   0  690.93   20.80
   1  -3   0  678.13   21.10
  -1   3  -1 1095.79   32.30
   1   3   1 1075.39   31.80
  -1  -3  -1 1043.90   31.80
   1  -3   1 1090.89   32.20
   1  -3   1 1066.29   32.10
  -1  -3  -1 1018.80   31.30
   1  -3   1 1131.09   32.40
  -1   3  -2  137.59    5.50
  -1   3  -2  131.39    5.50
   1  -3   2  135.09    5.50
   1  -3   2  128.39    5.50
  -1  -3  -2  113.69    4.30
  -1  -3  -2  134.89    5.40
  -1  -3  -2  134.79    5.30
  -1   3  -3  288.07   10.20
  -1   3  -3  292.47   10.30
  -1  -3  -3  288.97   10.10
   1  -3   3  277.17   10.10
  -1  -3  -3  282.57    8.60
   1  -3   3  280.97   10.20
  -1  -3  -3  291.57   10.20
  -1   3  -4  522.15   17.10
  -1   3  -4  519.55   16.90
   1  -3   4  547.15   17.20
   1  -3   4  527.05   17.00
   1  -3   4  484.65   16.70
  -1  -3  -4  494.45   16.90
  -1  -3  -4  495.25   15.00
  -1  -3  -4  523.75   17.10
  -1   3  -5  457.15   15.70
  -1   3  -5  468.45   15.90
  -1  -3  -5  458.95   16.00
   1  -3   5  477.35   15.90
  -1  -3  -5  476.15   16.10
   1  -3   5  446.06   15.60
   1  -3   5  465.45   16.00
  -1  -3  -5  469.65   13.80
  -1   3  -6    2.70    1.70
  -1   3  -6    0.60    1.70
   1   3   6    1.20    1.20
   1  -3   6   -2.00    1.50
   1  -3   6    0.00    1.20
  -1  -3  -6    1.20    0.70
   1  -3   6    1.00    1.20
  -1   3  -7  382.56   14.30
   1   3   7  383.06   14.40
  -1  -3  -7  385.66   11.90
   1  -3   7  384.46   14.20
   1  -3   7  380.26   13.90
   1   3   8   32.30    3.80
  -1   3  -8   26.30    3.90
  -1  -3  -8   26.70    1.90
   1  -3   8   29.40    3.40
   1  -3   8   26.50    3.50
   1   3   9   47.30    4.70
  -1   3  -9   43.30    5.60
  -1  -3  -9   46.60    2.70
   1  -3   9   41.30    4.50
   1  -3   9   41.90    4.30
   1   3  10  134.39    7.90
   1  -3  10  144.39   11.30
  -1  -3 -10  129.29    5.60
   1  -3  10  140.19    7.70
   1   3  11   22.20    4.80
   1  -3  11   31.90    5.00
  -1  -3 -11   37.40    2.90
   1   3  12   21.70    4.30
  -1  -3 -12   10.30    2.00
   1  -3  12   13.20    4.40
   1   3  13  173.08   11.50
  -1  -3 -13  162.78   11.20
   1  -3  13  172.38   12.30
   1  -4 -13   -6.60    4.00
  -1  -4  13    7.30    4.90
   1  -4 -12    4.90    4.20
  -1  -4  12    7.20    4.30
   1  -4 -11    2.10    1.50
   1  -4 -11   -0.80    3.10
  -1  -4  11   -3.50    3.10
   1  -4 -10  170.28    9.60
  -1  -4  10  165.08    8.90
  -1  -4  10  165.38    9.30
   1  -4 -10  158.68    6.80
   1   4  -9    5.10    3.80
  -1  -4   9    4.50    2.30
   1  -4  -9    6.20    1.30
  -1  -4   9    5.30    2.10
   1  -4  -9    6.10    2.40
   1   4  -8   91.59    7.10
  -1  -4   8   87.89    5.40
   1  -4  -8   96.69    6.40
   1  -4  -8   89.29    4.40
  -1  -4   8  106.39    6.70
   1   4  -7  146.49    8.10
  -1  -4   7  163.58    8.00
  -1  -4   7  142.69    8.50
   1  -4  -7  152.58    7.80
  -1  -4   7  156.98    7.20
   1  -4  -7  148.09    8.10
   1   4  -6    0.80    1.90
   1   4  -6   -0.40    2.10
   1  -4  -6    1.70    1.20
   1  -4  -6    0.90    1.50
  -1  -4   6    0.80    1.30
   1   4  -5   60.09    4.00
   1   4  -5   50.69    4.30
   1  -4  -5   57.49    3.10
  -1  -4   5   58.49    4.00
   1  -4  -5   61.39    4.10
  -1  -4   5   56.59    3.40
   1   4  -4   92.19    4.70
   1   4  -4   91.09    5.20
   1  -4  -4   90.29    5.50
  -1  -4   4   85.99    4.80
   1  -4  -4   97.49    5.00
   1  -4  -4   91.79    4.00
   1   4  -3    5.70    1.50
  -1   4   3    6.10    1.90
   1   4  -3    6.10    1.50
   1  -4  -3    6.70    1.50
  -1  -4   3    4.60    1.50
   1  -4  -3    6.10    1.10
  -1  -4   3    7.70    1.40
   1   4  -2  352.36   11.60
  -1   4   2  353.86   12.40
   1   4  -2  339.67   11.90
   1  -4  -2  355.56   11.40
  -1  -4   2  341.47   11.40
  -1  -4   2  333.57   11.80
   1  -4  -2  337.27   12.20
   1   4  -1    1.30    1.00
  -1   4   1   -0.10    1.20
   1   4  -1    1.50    1.00
  -1  -4   1    0.10    0.90
   1  -4  -1    0.40    0.60
   1  -4  -1   -0.30    0.90
   1  -4  -1    0.50    0.70
  -1  -4   1   -0.50    0.60
   1   4   0   14.90    1.80
  -1   4   0   16.00    2.10
   1  -4   0   11.60    1.80
  -1  -4   0   12.70    1.40
   1  -4   0   12.10    1.50
  -1  -4   0   12.10    1.80
   1  -4   0   15.00    1.90
   1   4   1   14.30    2.00
  -1   4  -1   16.50    2.20
  -1  -4  -1   15.10    1.30
   1  -4   1   12.10    1.70
   1  -4   1   14.80    1.70
  -1  -4  -1   14.40    2.00
   1  -4   1   14.60    2.10
  -1  -4  -1   14.20    1.60
   1   4   2   63.49    3.70
  -1   4  -2   56.69    3.80
   1  -4   2   61.69    3.50
  -1  -4  -2   61.99    2.90
  -1  -4  -2   57.39    3.50
   1  -4   2   67.49    3.70
  -1  -4  -2   57.39    3.70
  -1  -4  -2   59.79    2.70
  -1   4  -3  803.32   25.00
  -1   4  -3  787.92   25.10
  -1  -4  -3  793.02   23.40
   1  -4   3  733.53   24.60
  -1  -4  -3  815.22   24.90
  -1  -4  -3  810.82   24.90
  -1  -4  -3  760.52   23.40
   1  -4   3  815.32   25.20
  -1   4  -4  790.32   26.90
  -1   4  -4  858.81   27.20
   1  -4   4  857.81   26.90
   1  -4   4  874.51   27.40
  -1  -4  -4  874.51   27.20
  -1  -4  -4  852.51   25.00
   1  -4   4  901.81   27.50
  -1  -4  -4  835.72   27.00
  -1   4  -5 1359.26   41.80
  -1   4  -5 1322.67   41.50
   1  -4   5 1339.87   41.40
  -1  -4  -5 1402.06   41.90
  -1  -4  -5 1324.17   41.70
   1  -4   5 1394.36   41.80
  -1  -4  -5 1383.16   39.20
   1  -4   5 1343.47   41.80
  -1   4  -6   84.99    5.80
   1  -4   6   81.79    5.80
   1  -4   6   81.39    4.80
   1  -4   6   81.29    5.30
  -1  -4  -6   81.29    5.00
  -1  -4  -6   82.79    3.10
  -1   4  -7  119.79    7.40
  -1  -4  -7  120.89    4.30
   1  -4   7  116.59    6.50
  -1  -4  -7  118.69    6.60
   1  -4   7  124.89    6.50
  -1   4  -8   75.39    6.90
  -1  -4  -8   79.29    5.70
   1  -4   8   81.99    5.30
  -1  -4  -8   79.79    3.30
   1  -4   8   77.19    5.50
  -1   4  -9   51.59    7.20
   1  -4   9   56.89    5.30
   1  -4   9   62.79    5.30
  -1  -4  -9   48.10    5.00
  -1  -4  -9   58.69    2.80
  -1  -4 -10   18.90    4.00
  -1  -4 -10   25.70    2.10
   1  -4  10   19.10    3.50
   1  -4  11   75.19    7.00
  -1  -4 -11   84.19    7.10
  -1  -4 -11   86.29    4.10
   1  -4  12  105.69    9.40
  -1  -4 -12  109.39    9.10
  -1  -4 -12  113.89    5.20
   1  -4  13    2.60    4.70
  -1  -4 -13   10.90    5.30
   1  -5 -12  177.38   12.00
  -1  -5  12  157.48   10.90
  -1  -5  11   12.20    4.50
   1  -5 -11    6.00    1.80
   1  -5 -11   11.20    4.20
   1  -5 -10   48.80    5.80
   1  -5 -10   48.80    3.30
  -1  -5  10   37.50    4.80
  -1  -5  10   37.60    5.30
  -1  -5   9    5.10    2.50
  -1  -5   9    2.10    2.20
   1  -5  -9    4.70    1.40
   1  -5  -9    6.80    2.60
  -1  -5   8  171.78    8.50
   1  -5  -8  167.18    9.00
  -1  -5   8  152.08    8.00
   1  -5  -8  158.08    6.50
   1  -5  -7  166.08    6.60
   1  -5  -7  169.88    8.60
  -1  -5   7  162.78    7.80
  -1  -5   7  164.88    8.30
   1  -5  -6    4.60    1.90
  -1  -5   6    2.30    2.80
  -1  -5   6   -2.90    1.40
   1  -5  -6   -0.10    1.70
  -1  -5   6   -0.30    1.60
   1   5  -5   48.40    4.30
  -1  -5   5   53.99    5.00
   1  -5  -5   59.69    4.30
   1  -5  -5   52.69    3.40
  -1  -5   5   45.00    3.50
  -1  -5   5   49.80    3.80
   1   5  -4  191.08    8.00
   1  -5  -4  184.48    7.20
  -1  -5   4  191.18    8.70
   1  -5  -4  198.38    8.70
  -1  -5   4  188.88    8.20
  -1  -5   4  180.38    7.50
  -1   5   3   33.40    3.80
   1   5  -3   28.70    3.10
  -1  -5   3   30.50    2.70
   1  -5  -3   29.60    2.90
   1  -5  -3   30.60    2.50
  -1  -5   3   30.20    3.60
  -1  -5   3   28.30    2.50
   1   5  -2  136.39    6.10
  -1   5   2  133.79    6.70
   1  -5  -2  135.19    6.60
  -1  -5   2  136.49    6.10
   1  -5  -2  142.99    5.90
   1  -5  -2  134.19    5.70
  -1  -5   2  140.19    6.60
   1   5  -1   49.00    3.50
  -1   5   1   45.90    4.20
  -1  -5   1   51.09    3.60
   1  -5  -1   52.79    3.40
   1  -5  -1   48.60    3.50
  -1  -5   1   57.69    3.40
   1  -5  -1   53.89    3.20
   1   5   0  344.27   12.00
  -1   5   0  356.46   12.70
   1  -5   0  349.37   12.30
   1  -5   0  343.67   12.10
  -1  -5   0  341.37   11.90
  -1  -5   0  348.37   12.10
   1  -5   0  336.87   12.50
   1   5   1   43.20    3.40
  -1   5  -1   39.50    3.80
  -1  -5  -1   37.40    2.40
  -1  -5  -1   40.00    3.00
  -1  -5  -1   35.30    2.70
   1  -5   1   41.00    3.20
   1  -5   1   38.80    2.90
   1  -5   1   38.40    3.30
   1   5   2  305.87   11.50
  -1   5  -2  321.37   12.00
  -1  -5  -2  308.47   10.70
  -1  -5  -2  347.47   10.70
  -1  -5  -2  316.27   11.40
   1  -5   2  304.57   11.60
   1  -5   2  300.67   11.40
  -1   5  -3   58.69    4.70
  -1  -5  -3   62.19    3.00
   1  -5   3   62.19    4.70
  -1  -5  -3   64.59    3.20
  -1  -5  -3   60.99    4.10
   1  -5   3   63.29    4.00
   1  -5   3   54.99    3.70
  -1  -5  -3   59.79    4.30
  -1   5  -4  243.18   11.00
   1  -5   4  268.07   10.00
  -1  -5  -4  231.98   10.20
  -1  -5  -4  237.38    9.80
   1  -5   4  244.68    9.90
   1  -5   4  252.97   10.60
  -1  -5  -4  240.28    8.20
   1  -5   5    2.30    2.30
   1  -5   5    0.60    1.50
   1  -5   5    1.50    1.20
  -1  -5  -5    3.10    1.70
   1  -5   6 1875.21   54.39
   1  -5   6 1734.53   54.49
  -1  -5  -6 1851.61   54.89
  -1  -5  -6 1709.53   51.49
   1  -5   6 1752.52   54.79
  -1  -5  -7   29.10    1.80
   1  -5   7   30.70    3.80
  -1  -5  -7   38.60    4.00
   1  -5   7   22.10    3.20
  -1  -5  -8   -1.80    2.30
   1  -5   8    2.50    1.90
   1  -5   8   -2.40    2.00
  -1  -5  -8    1.50    0.70
   1  -5   9    8.90    2.60
   1  -5   9    7.40    2.90
  -1  -5  -9    6.10    1.00
  -1  -5  -9    6.20    3.10
   1  -5  10   -1.30    2.90
  -1  -5 -10   -0.40    0.90
   1  -5  10   -3.10    3.50
  -1  -5 -10    3.30    3.20
  -1  -5 -11   17.00    2.00
  -1  -5 -11   18.30    4.40
   1  -5  11   19.40    4.60
   1  -5  12  134.69   10.10
  -1  -5 -12  128.89    5.40
  -1  -5 -12  135.09   10.60
   1  -6 -11   71.69    4.30
  -1  -6  11   79.19    7.80
   1  -6 -11   60.09    9.20
   1  -6 -10   52.79    6.80
  -1  -6  10   56.79    6.40
   1  -6 -10   60.89    3.80
  -1  -6  10   55.79    6.50
   1  -6  -9    2.60    1.40
  -1  -6   9    5.70    3.00
   1  -6  -9    6.30    3.40
  -1  -6   9   -3.00    2.80
   1  -6  -8   -0.90    1.30
  -1  -6   8   -4.50    2.30
  -1  -6   8    1.60    2.60
   1  -6  -8   -1.50    2.90
   1  -6  -7   -0.10    1.30
  -1  -6   7    0.30    2.20
  -1  -6   7    2.80    2.10
   1  -6  -7   -1.30    2.40
  -1  -6   6   44.30    6.50
   1  -6  -6   44.30    4.50
  -1  -6   6   41.20    4.10
  -1  -6   6   41.50    3.80
   1  -6  -6   43.10    3.10
  -1  -6   5   -0.40    1.30
  -1  -6   5    4.80    3.20
  -1  -6   5   -0.60    1.50
   1  -6  -5    0.90    1.60
   1  -6  -5    1.10    2.00
   1   6  -4   14.70    3.00
   1  -6  -4   11.90    2.50
  -1  -6   4   16.10    2.60
   1  -6  -4   16.50    2.60
  -1  -6   4   15.30    2.30
  -1  -6   4   17.50    3.40
   1   6  -3  349.47   12.70
  -1  -6   3  339.37   12.20
  -1  -6   3  350.66   13.70
  -1  -6   3  328.57   12.80
   1  -6  -3  329.17   11.90
   1  -6  -3  341.47   13.40
   1  -6  -3  341.67   12.10
   1   6  -2  730.53   23.70
  -1  -6   2  716.53   24.30
  -1  -6   2  741.43   23.40
   1  -6  -2  733.53   23.50
  -1  -6   2  731.53   24.10
   1  -6  -2  745.23   23.60
   1  -6  -2  754.52   24.60
   1   6  -1    3.70    2.10
  -1  -6   1    3.20    1.30
   1  -6  -1    7.40    1.40
  -1  -6   1    8.30    2.20
  -1  -6   1    0.20    1.30
   1  -6  -1    5.00    1.60
   1  -6  -1    4.40    1.80
   1   6   0   43.60    4.20
  -1  -6   0   40.70    3.10
   1  -6   0   48.70    3.40
   1  -6   0   48.00    3.90
   1  -6   0   41.10    3.80
  -1  -6   0   46.90    3.80
  -1  -6   0   43.10    3.50
   1   6   1   86.89    5.40
   1  -6   1   81.39    4.90
   1  -6   1   79.89    5.30
   1  -6   1   77.79    4.70
  -1  -6  -1   80.29    4.30
  -1  -6  -1   80.09    4.60
  -1  -6  -1   78.39    4.70
   1   6   2  770.92   25.40
  -1  -6  -2  749.92   24.50
   1  -6   2  761.62   25.60
  -1  -6  -2  814.22   25.60
   1  -6   2  791.92   25.60
  -1  -6  -2  824.12   24.60
   1  -6   3  567.64   19.30
   1  -6   3  536.85   18.80
   1  -6   3  574.74   19.80
  -1  -6  -3  564.14   17.80
  -1  -6  -3  543.05   17.60
  -1  -6  -3  529.75   18.90
   1  -6   4  805.52   26.70
  -1  -6  -4  763.62   25.90
  -1  -6  -4  814.72   24.10
   1  -6   4  805.12   26.30
  -1  -6  -4  793.82   24.10
   1  -6   4  740.23   25.60
  -1  -6  -5   20.20    1.80
   1  -6   5   22.00    3.20
   1  -6   5   27.60    4.70
  -1  -6  -5   21.70    2.00
   1  -6   5   27.20    3.70
  -1  -6  -5   16.20    2.80
   1  -6   6    8.00    3.90
  -1  -6  -6    2.60    1.00
   1  -6   6    1.10    2.00
  -1  -6  -6    3.80    2.10
  -1  -6  -6    1.60    0.90
   1  -6   6   -2.70    1.90
  -1  -6  -7    3.80    2.40
   1  -6   7    2.50    1.60
   1  -6   7   -0.20    2.30
  -1  -6  -7    1.40    1.00
  -1  -6  -7    2.70    0.80
  -1  -6  -8  148.19    9.00
   1  -6   8  151.88    8.20
   1  -6   8  144.49    8.30
   1  -6   9  110.59    7.80
   1  -6   9  106.99    7.10
  -1  -6 -10   50.29    7.40
   1  -6  10   44.00    6.60
  -1  -6 -11   29.00    6.80
   1  -6  11   28.40    5.40
   1  -7 -10   57.59    8.00
   1  -7 -10   56.89    4.10
  -1  -7  10   63.19    7.10
   1  -7  -9    7.70    4.00
  -1  -7   9   -5.20    3.30
   1  -7  -9   -1.90    1.70
  -1  -7   9   -1.30    3.10
   1  -7  -8   66.09    7.10
  -1  -7   8   82.79    6.50
  -1  -7   8   79.79    6.90
   1  -7  -8   75.19    4.60
   1  -7  -7   49.10    3.80
  -1  -7   7   56.19    5.40
  -1  -7   7   44.60    4.90
   1  -7  -7   53.39    6.40
  -1  -7   6   26.30    3.80
  -1  -7   6   13.80    2.40
   1  -7  -6   16.20    2.40
   1  -7  -6   13.10    2.10
   1  -7  -6   14.40    3.50
   1  -7  -5    1.00    1.60
  -1  -7   5   -1.30    2.00
   1  -7  -5   -1.60    1.20
   1  -7  -5    1.20    2.60
  -1  -7   5    0.60    2.00
   1  -7  -4    0.90    2.00
   1  -7  -4    4.00    2.50
  -1  -7   4   -1.00    1.70
   1  -7  -4    1.70    1.30
  -1  -7   4    0.90    1.90
   1  -7  -3   28.40    2.80
   1  -7  -3   31.60    3.70
  -1  -7   3   32.00    3.30
  -1  -7   3   18.00    3.70
  -1  -7   3   23.70    3.10
   1  -7  -3   33.10    4.30
  -1  -7   2   -0.10    1.60
   1  -7  -2   -0.80    1.60
   1  -7  -2    0.80    1.30
  -1  -7   2   -1.10    1.60
  -1  -7   2    1.50    2.40
   1  -7  -2    4.50    2.20
   1   7  -1  171.88    9.20
   1  -7  -1  151.48    7.20
   1  -7  -1  168.98    8.30
  -1  -7   1  160.18    8.20
  -1  -7   1  174.48    7.70
   1  -7  -1  157.58    7.90
  -1  -7   1  156.18    7.30
  -1  -7   0   26.60    3.30
   1  -7   0   17.90    2.60
  -1  -7   0   18.20    2.50
   1  -7   0   19.50    3.20
   1  -7   0   22.70    3.30
  -1  -7   0   21.30    3.30
   1  -7   1  257.37   11.40
  -1  -7  -1  257.27   10.10
   1  -7   1  262.67   10.70
  -1  -7  -1  286.37   10.80
  -1  -7  -1  250.07   10.50
   1  -7   1  264.57   11.10
   1  -7   2   83.79    5.20
  -1  -7  -2   74.49    5.20
   1  -7   2   88.39    5.60
  -1  -7  -2   77.39    4.30
  -1  -7  -2   73.19    4.90
  -1  -7  -3   61.79    4.30
   1  -7   3   60.69    4.70
   1  -7   3   58.99    6.40
  -1  -7  -3   56.29    4.80
   1  -7   3   59.29    4.90
  -1  -7  -3   59.69    3.60
   1  -7   4   47.00    4.30
  -1  -7  -4   37.60    4.30
  -1  -7  -4   40.50    2.90
   1  -7   4   41.80    4.30
  -1  -7  -4   43.00    3.10
   1  -7   5  282.77   11.80
  -1  -7  -5  284.87   10.20
   1  -7   5  294.87   12.30
  -1  -7  -5  269.17    9.90
  -1  -7  -5  299.27   12.40
   1  -7   6  184.88    9.00
  -1  -7  -6  187.98    9.70
   1  -7   6  185.88    9.50
  -1  -7  -6  193.58    7.20
  -1  -7  -6  181.28    6.90
   1  -7   7  510.65   19.40
   1  -7   7  494.05   18.80
  -1  -7  -7  519.65   19.70
  -1  -7  -7  482.95   15.90
   1  -7   8   22.40    4.20
   1  -7   8   30.50    4.20
  -1  -7  -8   29.30    2.30
  -1  -7  -8   33.00    2.10
   1  -7   9    3.60    3.80
   1  -7   9    5.80    3.10
  -1  -7  -9   11.20    4.00
  -1  -7 -10   25.90    6.60
   1  -7  10   22.20    5.30
  -1  -8   8   11.10    4.10
   1  -8  -8   10.60    2.50
   1  -8  -8   18.70    5.30
  -1  -8   8   11.60    3.60
  -1  -8   7    6.80    3.20
   1  -8  -7    1.90    1.90
  -1  -8   7   -0.80    3.30
   1  -8  -7    0.10    4.10
  -1  -8   6    6.50    3.00
   1  -8  -6    8.50    2.00
  -1  -8   6    5.40    2.80
   1  -8  -6   11.90    3.90
   1  -8  -5  109.19    7.70
   1  -8  -5  104.99    5.80
   1  -8  -5  120.69    7.90
  -1  -8   5  117.99    7.50
  -1  -8   5  115.89    6.70
  -1  -8   4    8.30    2.70
   1  -8  -4    8.40    1.90
   1  -8  -4   10.00    3.30
  -1  -8   4    4.00    2.10
   1  -8  -3   46.20    3.90
  -1  -8   3   52.19    4.80
  -1  -8   3   51.49    4.60
   1  -8  -3   46.80    5.50
  -1  -8   2   20.00    3.30
   1  -8  -2   23.00    3.50
   1  -8  -2   22.50    3.80
  -1  -8   2   26.40    3.70
   1  -8  -1   59.09    4.60
  -1  -8   1   62.09    4.70
  -1  -8   1   58.99    4.90
   1  -8  -1   62.29    5.40
  -1  -8   0    4.70    1.70
   1  -8   0    8.70    1.80
   1  -8   0   -1.50    2.50
  -1  -8   0    4.40    2.30
  -1  -8  -1    3.40    1.60
   1  -8   1    5.10    1.90
  -1  -8  -1    7.10    2.60
   1  -8   1    0.30    2.30
  -1  -8  -2  176.48    8.50
   1  -8   2  170.78    8.80
   1  -8   2  175.28    8.80
  -1  -8  -2  170.68    8.60
   1  -8   3  494.75   18.40
   1  -8   3  457.15   17.60
  -1  -8  -3  489.25   18.00
  -1  -8  -3  489.15   16.70
  -1  -8  -3  473.55   16.70
  -1  -8  -4   -1.20    1.60
  -1  -8  -4    0.30    2.70
   1  -8   4   -1.10    2.00
   1  -8   4    1.10    2.80
  -1  -8  -4   -1.40    1.30
   1  -8   5  128.49    7.90
   1  -8   5  113.99    7.40
  -1  -8  -5  120.19    5.70
  -1  -8  -5  119.89    8.20
  -1  -8  -5  122.39    5.90
  -1  -8  -6  224.68    8.40
   1  -8   6  215.68   10.90
  -1  -8  -6  228.38   11.60
  -1  -8  -6  219.38    8.60
   1  -8   6  222.28   10.80
   1  -8   7    0.30    2.70
  -1  -8  -7    0.80    1.20
  -1  -8  -7    7.40    1.80
  -1  -8  -7    3.90    3.60
  -1  -8  -8   14.40    4.80
  -1  -8  -8   15.70    2.20
  -1  -8  -8   15.70    2.60
   1  -8   8   18.50    4.70
   1  -8   8   19.10    4.60
  -1  -9   6   39.10    5.30
   1  -9  -6   54.89    8.60
   1  -9  -6   38.30    4.20
   1  -9  -5   43.60    6.40
  -1  -9   5   49.80    6.40
   1  -9  -5   43.30    4.20
  -1  -9   5   38.10    5.20
   1  -9  -4   -1.70    2.50
  -1  -9   4   -1.70    2.80
   1  -9  -4    0.70    3.90
   1  -9  -3    2.10    4.10
  -1  -9   3    1.10    2.10
  -1  -9   3    4.30    3.00
   1  -9  -3    0.70    2.10
  -1  -9   2    5.70    2.50
   1  -9  -2    7.20    3.60
  -1  -9   2    5.80    2.90
   1  -9  -2    1.80    2.00
   1  -9  -1    2.50    3.50
  -1  -9   1    3.90    2.30
  -1  -9   1    1.70    2.80
   1  -9  -1    2.30    2.10
   1  -9   0  115.89    7.20
   1  -9   0  116.09    8.00
  -1  -9   0  107.79    7.20
  -1  -9   0  125.69    7.10
  -1  -9  -1   47.60    5.60
   1  -9   1   47.80    5.20
  -1  -9  -1   45.10    4.50
   1  -9   1   41.70    5.70
   1  -9   2   -0.30    2.60
  -1  -9  -2   -3.00    3.20
   1  -9   2   -0.20    3.20
  -1  -9  -2   -3.40    1.80
   1  -9   3   67.99    6.40
  -1  -9  -3   77.79    7.00
  -1  -9  -3   67.59    5.00
   1  -9   3   62.19    6.40
   1  -9   4   17.30    4.10
  -1  -9  -4   18.00    4.20
  -1  -9  -4   26.30    4.10
   1  -9   4   29.40    4.30
   1  -9   5   22.10    3.60
  -1  -9  -5   27.40    3.60
  -2   0  14  177.48   12.40
  -2   0  13   -3.00    3.30
   2   0 -11    1.40    2.50
  -2   0  11    2.40    2.50
  -2   0  11   -0.50    2.30
   2   0 -10   44.20    4.20
  -2   0  10   45.40    4.40
  -2   0  10   49.60    4.50
  -2   0   9   -2.40    1.60
   2   0  -9   -3.00    1.40
  -2   0   9   -0.60    1.40
  -2   0   8  174.48    7.60
  -2   0   8  183.08    8.30
   2   0  -8  184.18    7.70
  -2   0   7   -1.30    1.30
  -2   0   7   -0.30    1.10
   2   0  -7    1.30    1.00
   2   0  -7   -0.30    1.70
   2   0  -6  510.95   16.40
  -2   0   6  519.25   17.10
   2   0  -6  496.05   16.80
  -2   0   6  498.55   17.20
   2   0  -5    0.80    0.80
   2   0  -5    0.60    1.00
  -2   0   4  419.26   13.90
   2   0  -4  419.96   13.60
   2   0  -4  445.06   13.90
   2   0  -3    0.00    0.60
   2   0  -3   -0.60    0.50
  -2   0   3   -0.10    0.40
  -2   0   3    0.80    0.60
   2   0  -2 1097.89   32.00
   2   0  -2 1080.59   32.00
   2   0  -2 1113.59   32.20
   2   0  -1    0.00    0.30
  -2   0   1   -0.40    0.30
   2   0  -1    0.30    0.30
  -2   0   1   -0.10    0.30
   2   0   0 1035.10   29.60
  -2   0   0 1007.50   29.60
   2   0   0  999.70   29.40
  -2   0   0 1028.80   29.40
  -2   0  -1    2.30    0.50
  -2   0  -1    1.90    0.40
  -2   0  -2  772.22   22.50
   2   0   2  774.42   22.20
   2   0   2  744.43   22.50
   2   0   2  750.62   22.10
  -2   0  -2  736.33   22.20
  -2   0  -3   -0.10    0.40
   2   0   3   -0.30    0.30
  -2   0  -3    0.10    0.40
   2   0   3    0.50    0.70
  -2   0  -3    0.30    0.70
   2   0   3   -0.20    0.40
   2   0   4  715.13   20.90
   2   0   4  691.63   21.80
  -2   0  -4  717.33   21.80
  -2   0  -4  677.13   21.10
   2   0   4  715.13   21.00
  -2   0  -4  692.93   21.10
   2   0   5    0.20    0.80
   2   0   5    0.10    0.60
  -2   0  -5   -1.40    1.20
  -2   0  -5    0.20    0.50
   2   0   5   -0.40    0.60
  -2   0  -5    0.20    0.70
  -2   0  -6  422.66   13.60
   2   0   6  413.26   13.30
   2   0   6  413.06   14.60
  -2   0  -6  422.26   14.60
   2   0   6  412.86   13.90
   2   0   7   -0.20    0.90
  -2   0  -7    0.00    1.00
   2   0   7   -0.70    1.20
   2   0   8  583.64   18.10
  -2   0  -8  562.14   18.50
   2   0   8  556.84   19.80
   2   0   9    2.50    1.40
  -2   0  -9    0.10    1.40
   2   0   9    1.40    1.90
   2   0  10   71.39    5.40
  -2   0 -10   66.59    4.80
   2   0  10   72.69    4.60
   2   0  11    0.10    2.70
  -2   0 -11    1.10    2.10
   2   0  12  512.35   20.50
   2   0  13   -1.50    4.30
   2   0  14    6.30    6.40
  -2   1  14    2.70    4.60
  -2  -1  14    0.80    5.90
  -2   1  13   13.10    4.10
  -2  -1  13   17.60    4.80
  -2   1  12   -1.80    2.80
  -2  -1  12    1.60    3.10
  -2   1  11  150.98    8.50
  -2   1  11  152.98    9.00
   2  -1 -11  150.18    7.60
  -2  -1  11  151.48    9.20
  -2  -1  11  145.69    8.20
   2   1 -10  321.77   13.10
  -2   1  10  336.47   14.00
  -2   1  10  352.86   12.40
  -2  -1  10  330.27   13.10
   2  -1 -10  312.57   12.40
  -2  -1  10  350.96   13.80
  -2   1   9    7.00    1.90
   2   1  -9    2.70    2.00
  -2   1   9    5.50    1.70
   2  -1  -9    5.00    1.60
  -2  -1   9    5.60    2.20
  -2   1   8  118.19    5.50
  -2   1   8  111.09    6.10
   2   1  -8  122.09    6.10
  -2  -1   8  117.09    6.10
   2  -1  -8  112.29    5.50
  -2   1   7  127.59    6.50
   2   1  -7  132.09    6.20
   2   1  -7  144.09    6.60
  -2  -1   7  138.09    6.50
   2  -1  -7  134.89    5.90
  -2  -1   7  130.29    6.20
   2   1  -6   74.49    4.10
  -2   1   6   67.29    4.10
  -2   1   6   70.39    3.70
   2   1  -6   68.79    3.90
  -2  -1   6   74.79    4.00
   2  -1  -6   72.09    4.60
  -2  -1   6   70.79    4.00
   2  -1  -6   71.39    3.70
  -2   1   5  266.97    9.70
   2   1  -5  271.27    9.40
  -2   1   5  260.77    9.00
   2   1  -5  275.47    9.40
  -2  -1   5  264.17    9.50
   2  -1  -5  251.37    9.10
   2  -1  -5  264.37    9.80
  -2  -1   5  247.28    9.30
   2   1  -4  888.91   25.70
   2   1  -4  821.72   25.80
  -2   1   4  914.31   25.70
  -2  -1   4  828.42   25.70
  -2  -1   4  842.52   25.90
   2  -1  -4  845.92   26.30
   2  -1  -4  836.32   25.70
   2  -1  -4  850.41   26.20
  -2   1   3  353.26   10.80
   2   1  -3  327.37   11.00
  -2  -1   3  346.57   10.70
   2  -1  -3  347.57   11.20
   2  -1  -3  329.37   10.80
  -2  -1   3  313.77   10.90
   2  -1  -3  332.97   11.20
  -2   1   2  405.76   12.50
   2   1  -2  395.96   11.80
   2  -1  -2  379.56   12.50
  -2  -1   2  390.16   11.80
   2  -1  -2  397.76   12.30
  -2   1   1  111.79    4.60
   2   1  -1  113.59    3.40
   2   1  -1  101.29    4.30
   2  -1  -1  118.59    4.30
  -2  -1   1  107.89    4.00
   2  -1  -1  116.69    4.20
  -2   1   0  696.53   20.60
   2   1   0  673.83   20.30
   2  -1   0  723.13   20.70
  -2  -1   0  658.13   20.30
  -2  -1   0  730.63   19.80
   2  -1   0  678.33   20.70
   2   1   1    6.00    0.70
  -2   1  -1    4.70    0.80
  -2   1  -1    5.40    0.90
  -2  -1  -1    5.50    0.60
   2  -1   1    5.50    0.90
  -2  -1  -1    5.90    0.70
   2  -1   1    6.30    1.00
  -2   1  -2  407.66   12.60
  -2   1  -2  375.26   12.40
   2   1   2  392.86   12.30
  -2  -1  -2  411.66   12.40
  -2  -1  -2  384.06   11.70
   2  -1   2  402.06   12.60
   2  -1   2  407.16   12.40
  -2   1  -3   45.70    2.50
  -2   1  -3   50.69    2.70
   2   1   3   48.80    2.70
  -2   1  -3   51.59    2.80
   2  -1   3   48.30    2.80
  -2  -1  -3   50.49    2.70
   2  -1   3   54.79    2.70
  -2  -1  -3   51.49    2.00
  -2  -1  -3   48.80    1.90
   2   1   4  723.33   22.90
  -2   1  -4  726.83   22.60
   2   1   4  726.03   21.20
   2   1   4  769.32   21.30
  -2   1  -4  732.03   22.60
  -2   1  -4  730.13   22.80
  -2  -1  -4  687.63   21.60
   2  -1   4  766.32   22.50
  -2  -1  -4  742.43   21.70
  -2  -1  -4  761.42   22.90
   2   1   5   28.90    1.40
  -2   1  -5   28.20    2.70
   2   1   5   28.10    1.50
  -2   1  -5   28.60    2.30
   2   1   5   26.20    2.30
   2  -1   5   27.60    2.30
  -2  -1  -5   27.60    1.70
  -2  -1  -5   26.80    2.70
   2  -1   5   27.40    2.30
   2   1   6  157.58    5.20
   2   1   6  159.18    5.20
   2   1   6  157.88    7.00
  -2   1  -6  149.29    6.40
  -2   1  -6  146.19    6.80
   2  -1   6  150.78    6.80
  -2  -1  -6  149.88    5.60
   2  -1   6  151.18    6.30
   2  -1   6  151.78    6.10
  -2  -1  -6  158.68    7.10
   2   1   7   15.70    1.60
   2   1   7   14.70    2.30
  -2   1  -7   12.00    1.90
   2  -1   7   15.00    2.10
  -2  -1  -7   15.00    1.80
   2  -1   7   12.10    2.10
  -2   1  -8  456.25   16.00
   2   1   8  452.05   16.90
   2   1   8  491.05   14.40
  -2  -1  -8  457.65   15.10
   2  -1   8  460.05   16.80
   2  -1   8  452.95   15.50
  -2   1  -9 1039.20   32.70
   2   1   9 1072.89   34.20
   2   1   9 1040.30   30.80
   2  -1   9 1017.00   33.90
  -2  -1  -9 1022.30   31.80
   2   1  10  342.47   14.20
  -2   1 -10  326.57   13.00
   2  -1  10  333.87   12.50
   2  -1  10  321.07   13.90
  -2  -1 -10  328.87   12.10
   2   1  11   77.99    6.80
  -2  -1 -11   90.39    5.60
   2  -1  11   93.39    7.20
   2   1  12   12.70    3.60
   2  -1  12   13.10    3.70
   2   1  13   23.90    5.10
   2  -1  13   23.90    5.00
   2   1  14    6.50    6.70
   2  -1  14    8.90    7.00
  -2  -2  14   12.60    6.40
   2  -2 -14   18.60    5.50
  -2  -2  13   28.90    5.10
   2  -2 -13   26.50    5.40
  -2  -2  12   -0.70    3.00
   2  -2 -12   -4.10    2.90
   2  -2 -11    3.20    2.00
  -2  -2  11    0.50    2.50
  -2  -2  11    3.60    2.70
   2  -2 -11    0.50    2.70
  -2   2  10  105.89    4.90
   2   2 -10   94.99    6.70
  -2   2  10   99.29    6.60
   2  -2 -10   94.89    5.40
  -2  -2  10   84.29    6.10
  -2  -2  10   87.79    6.20
   2  -2 -10   92.79    6.50
   2   2  -9  195.58    9.10
  -2   2   9  198.68    7.60
  -2  -2   9  198.98    9.10
  -2  -2   9  195.58    9.10
   2  -2  -9  204.48    9.70
   2  -2  -9  202.58    8.30
  -2   2   8    8.60    1.50
   2   2  -8    7.00    2.00
  -2  -2   8    9.40    2.20
   2  -2  -8    4.20    1.70
   2  -2  -8    5.50    1.50
  -2  -2   8    1.50    1.70
   2   2  -7  165.18    7.40
  -2   2   7  165.28    6.20
   2   2  -7  164.18    7.30
  -2  -2   7  161.48    7.10
   2  -2  -7  167.38    6.70
   2  -2  -7  163.38    7.70
  -2  -2   7  160.28    7.30
   2   2  -6  256.47    9.50
  -2   2   6  254.77    8.70
   2   2  -6  262.27    9.80
   2  -2  -6  240.38    9.00
   2  -2  -6  255.77   10.20
   2  -2  -6  257.97   10.30
  -2  -2   6  266.17    9.70
  -2  -2   6  259.37    9.90
  -2   2   5    4.10    0.90
   2   2  -5    4.10    1.30
   2   2  -5    2.20    1.10
  -2  -2   5    1.00    0.90
  -2  -2   5    3.90    1.40
   2  -2  -5    3.00    1.00
   2  -2  -5    3.80    1.00
   2  -2  -5    1.60    1.50
   2   2  -4   77.69    3.90
   2   2  -4   87.69    3.60
  -2   2   4   69.69    3.20
   2  -2  -4   72.09    4.00
   2  -2  -4   76.99    4.20
   2  -2  -4   74.49    3.50
  -2  -2   4   76.39    3.90
  -2  -2   4   79.09    3.60
  -2   2   3   81.59    4.10
   2   2  -3   73.79    3.50
  -2   2   3   80.09    3.30
   2   2  -3   86.69    3.80
  -2  -2   3   70.89    3.60
   2  -2  -3   81.69    3.60
   2  -2  -3   82.09    4.10
  -2  -2   3   83.99    3.30
  -2   2   2 1120.59   34.10
   2   2  -2 1204.38   34.40
   2   2  -2 1118.19   33.60
  -2   2   2 1197.98   34.90
   2  -2  -2 1196.58   34.90
   2  -2  -2 1158.38   34.30
  -2  -2   2 1171.88   33.70
   2   2  -1  229.08    6.90
  -2   2   1  223.18    8.00
   2   2  -1  229.48    7.50
   2  -2  -1  242.48    7.70
  -2  -2   1  219.98    6.80
   2  -2  -1  225.58    8.00
  -2  -2   1  222.08    7.60
  -2   2   0    4.90    1.10
   2   2   0    4.40    0.70
  -2  -2   0    4.50    0.60
  -2  -2   0    4.40    0.70
   2  -2   0    4.00    1.00
   2  -2   0    3.00    0.60
  -2  -2   0    4.00    0.60
  -2   2  -1   65.99    3.20
   2   2   1   60.59    2.10
  -2   2  -1   60.89    2.90
  -2  -2  -1   58.69    2.50
  -2  -2  -1   61.49    2.50
   2  -2   1   57.39    3.10
  -2  -2  -1   61.99    2.30
   2  -2   1   56.99    2.90
   2  -2   1   59.79    3.00
  -2   2  -2  581.84   18.40
   2   2   2  583.74   17.90
  -2   2  -2  576.64   18.20
  -2  -2  -2  603.54   17.90
   2  -2   2  615.14   18.30
   2  -2   2  577.04   18.30
   2  -2   2  586.24   18.20
  -2  -2  -2  560.84   16.90
  -2   2  -3 1532.45   45.80
  -2   2  -3 1573.14   45.80
  -2   2  -3 1513.95   45.70
   2   2   3 1528.65   45.60
   2  -2   3 1553.84   45.80
   2  -2   3 1629.24   45.80
  -2  -2  -3 1579.94   45.50
   2  -2   3 1469.55   45.50
  -2   2  -4  343.27   12.20
  -2   2  -4  366.06   12.30
   2  -2   4  360.96   12.20
  -2  -2  -4  357.06   10.40
  -2  -2  -4  351.46   12.10
   2  -2   4  343.87   12.00
   2  -2   4  366.66   12.30
  -2   2  -5  362.16   12.50
   2   2   5  351.46   12.40
  -2   2  -5  290.47   12.80
   2  -2   5  354.76   12.20
   2  -2   5  348.37   12.30
  -2  -2  -5  358.66   12.40
  -2  -2  -5  353.06   10.50
   2  -2   5  361.66   12.10
  -2   2  -6   28.50    3.40
  -2   2  -6   28.80    3.20
   2   2   6   35.50    3.00
   2  -2   6   33.70    3.10
   2  -2   6   38.00    3.00
   2  -2   6   36.20    2.80
  -2  -2  -6   35.30    3.80
  -2  -2  -6   36.60    1.90
  -2   2  -7  951.70   29.70
   2   2   7  949.90   30.30
   2  -2   7  947.91   30.20
   2  -2   7  898.41   29.20
  -2  -2  -7  945.01   27.90
   2   2   8   25.60    3.30
  -2   2  -8   29.40    3.80
   2  -2   8   30.70    3.30
  -2  -2  -8   27.40    2.30
   2   2   9   36.20    4.00
  -2   2  -9   40.60    4.70
   2  -2   9   34.10    3.90
   2  -2   9   43.30    5.00
  -2   2 -10   59.59    6.00
   2   2  10   57.09    5.30
  -2  -2 -10   61.09    3.60
   2  -2  10   62.89    5.10
   2  -2  10   58.69    5.60
   2   2  11  121.79    9.60
  -2  -2 -11  129.29    6.00
   2  -2  11  130.39    9.30
   2   2  12   74.49    7.10
   2  -2  12   49.30    6.60
  -2  -2 -12   55.79    4.40
   2   2  13  196.98   13.60
   2  -2  13  217.88   13.70
  -2  -3  13   92.59    8.60
   2  -3 -13   77.29   10.00
   2  -3 -12   35.80    5.70
   2  -3 -11   40.60    4.40
  -2  -3  11   54.39    6.90
  -2  -3  11   45.70    5.50
   2   3 -10   14.90    4.90
  -2  -3  10   24.50    3.80
   2  -3 -10   20.90    3.50
   2  -3 -10   22.80    3.40
  -2  -3  10   18.30    2.90
   2   3  -9    2.60    3.00
  -2  -3   9   -3.20    1.90
  -2  -3   9   -2.20    1.80
   2  -3  -9   -0.60    2.10
   2  -3  -9   -0.70    1.40
   2   3  -8   18.90    3.40
  -2   3   8   15.70    1.80
   2  -3  -8   11.90    2.00
  -2  -3   8   10.60    2.10
   2  -3  -8   11.90    2.40
  -2  -3   8   17.80    3.80
  -2   3   7   47.80    2.40
   2   3  -7   44.20    4.30
   2   3  -7   42.10    3.90
  -2  -3   7   46.00    3.60
  -2  -3   7   47.90    4.10
   2  -3  -7   42.10    3.20
   2  -3  -7   48.40    3.80
   2   3  -6   61.79    4.00
   2   3  -6   65.39    4.50
  -2   3   6   72.79    3.00
  -2  -3   6   69.39    3.90
   2  -3  -6   68.49    3.70
   2  -3  -6   67.89    4.50
  -2  -3   6   67.09    4.40
   2   3  -5  163.78    6.50
  -2   3   5  172.58    5.80
   2   3  -5  177.18    7.30
   2  -3  -5  162.88    7.60
  -2  -3   5  172.08    7.30
  -2  -3   5  159.98    6.80
   2  -3  -5  168.08    7.50
   2  -3  -5  158.28    6.40
   2   3  -4  888.31   26.30
  -2   3   4  914.51   27.70
  -2   3   4  859.01   25.80
   2   3  -4  879.91   27.10
   2  -3  -4  881.71   27.70
  -2  -3   4  868.21   27.20
  -2  -3   4  841.82   26.30
   2  -3  -4  874.31   26.50
   2  -3  -4  858.51   27.50
   2   3  -3  507.55   15.00
   2   3  -3  471.35   15.60
  -2   3   3  489.95   16.20
   2  -3  -3  480.25   15.30
  -2  -3   3  477.25   15.80
   2  -3  -3  483.85   16.20
  -2  -3   3  477.45   14.90
  -2   3   2  124.59    5.50
  -2   3   2  122.69    4.70
   2   3  -2  122.99    5.00
   2   3  -2  118.99    4.40
   2  -3  -2  111.89    6.00
  -2  -3   2  126.79    4.40
  -2  -3   2  118.39    5.10
   2  -3  -2  122.79    4.90
  -2   3   1   72.69    3.40
   2   3  -1   71.39    2.90
   2   3  -1   71.79    3.40
  -2   3   1   73.69    3.90
  -2  -3   1   73.49    3.50
   2  -3  -1   78.29    3.60
   2  -3  -1   74.89    4.10
  -2  -3   1   75.79    2.90
   2   3   0  364.36   11.20
  -2   3   0  372.06   12.30
   2   3   0  359.06   11.30
  -2  -3   0  358.76   11.20
   2  -3   0  336.27   11.80
   2  -3   0  359.46   12.30
  -2  -3   0  369.26   11.50
  -2   3  -1   15.00    1.70
  -2   3  -1   17.80    2.20
   2  -3   1   16.90    2.00
  -2  -3  -1   15.90    1.50
   2  -3   1   16.00    1.80
   2  -3   1   14.10    1.70
  -2  -3  -1   16.90    1.60
  -2  -3  -1   18.90    1.30
  -2   3  -2  240.48    9.10
   2  -3   2  234.08    9.00
  -2  -3  -2  257.17    8.60
   2  -3   2  256.67    9.10
  -2  -3  -2  248.88    8.60
  -2   3  -3  302.57   10.80
  -2   3  -3  296.97   10.70
  -2   3  -3  281.47   10.60
   2  -3   3  307.27   10.60
   2  -3   3  298.27   10.60
  -2  -3  -3  303.47   10.40
  -2  -3  -3  266.07    8.90
  -2  -3  -3  308.47   10.40
   2  -3   3  302.57   10.70
  -2   3  -4   68.19    4.20
   2   3   4   67.79    3.80
  -2   3  -4   61.69    4.10
   2  -3   4   70.39    4.20
  -2  -3  -4   69.69    4.20
   2  -3   4   62.69    3.80
   2  -3   4   65.79    3.70
   2   3   5  529.05   18.10
  -2   3  -5  558.44   18.30
  -2   3  -5  537.75   18.20
  -2  -3  -5  552.54   18.30
   2  -3   5  533.85   18.00
   2  -3   5  555.34   18.30
   2  -3   5  528.65   18.20
   2   3   6    8.00    1.60
  -2   3  -6    5.90    2.10
   2  -3   6    8.70    1.70
   2  -3   6    9.70    2.00
  -2  -3  -6    8.80    0.70
   2  -3   6    5.10    1.70
  -2   3  -7   62.59    5.00
   2   3   7   60.69    4.30
   2  -3   7   51.59    4.10
   2  -3   7   58.29    4.20
  -2  -3  -7   61.09    2.50
  -2   3  -8  514.85   18.40
   2   3   8  495.65   18.30
  -2  -3  -8  499.55   15.50
   2  -3   8  507.85   17.90
   2  -3   8  513.85   18.40
  -2   3  -9  260.17   11.90
   2   3   9  253.77   11.50
   2  -3   9  263.77   11.00
  -2  -3  -9  256.97    8.70
   2  -3   9  248.78   11.40
   2   3  10   61.59    5.50
   2  -3  10   64.59    5.50
  -2  -3 -10   62.09    3.40
   2  -3  10   67.09    5.80
   2   3  11  302.37   13.50
   2  -3  11  283.57   13.60
  -2  -3 -11  283.97   10.20
   2   3  12   75.19    7.40
  -2  -3 -12   66.49    4.30
   2  -3  12   71.69    7.50
   2   3  13    6.20    4.30
   2  -3  13    0.70    4.70
  -2  -4  13   24.00    5.40
   2  -4 -13   32.80    5.70
   2  -4 -12    2.10    4.40
  -2  -4  12   -4.70    3.50
  -2  -4  11   -1.40    3.10
   2  -4 -11    0.30    1.70
   2  -4 -11   -4.50    3.00
   2  -4 -10    3.60    3.10
  -2  -4  10    3.60    2.90
  -2  -4  10    8.20    2.60
   2  -4 -10    5.90    1.60
   2   4  -9   34.20    5.00
   2  -4  -9   30.60    4.70
  -2  -4   9   30.60    3.90
  -2  -4   9   35.20    4.70
   2   4  -8   25.70    4.10
  -2  -4   8   24.50    3.20
   2  -4  -8   22.70    3.10
   2  -4  -8   22.60    3.40
   2   4  -7  101.19    5.80
   2   4  -7   98.79    6.60
   2  -4  -7   97.59    6.00
  -2  -4   7  100.49    5.40
   2  -4  -7  102.39    5.10
  -2  -4   7  104.19    6.00
   2   4  -6  242.88    9.30
   2   4  -6  238.28   10.10
  -2   4   6  232.68    7.50
   2  -4  -6  234.78   10.20
  -2  -4   6  249.48   10.00
   2  -4  -6  234.28    8.90
  -2  -4   6  242.08    9.20
   2   4  -5   -1.80    1.30
   2   4  -5    0.40    1.50
  -2   4   5    1.00    0.80
  -2  -4   5    2.50    1.10
   2  -4  -5   -0.50    1.40
  -2  -4   5    1.20    1.10
   2  -4  -5   -0.40    1.00
   2   4  -4   23.10    2.40
   2   4  -4   23.20    2.90
  -2   4   4   26.20    1.80
  -2   4   4   25.40    3.80
  -2  -4   4   22.90    2.30
  -2  -4   4   26.40    2.50
   2  -4  -4   19.00    2.60
   2  -4  -4   23.20    2.30
  -2   4   3    1.00    1.80
   2   4  -3    2.10    1.50
   2   4  -3    2.00    1.10
  -2   4   3    4.30    0.90
   2  -4  -3    2.30    1.00
   2  -4  -3    3.30    1.20
  -2  -4   3    2.20    1.00
  -2  -4   3    2.50    0.80
  -2   4   2  122.19    6.00
   2   4  -2  120.69    5.50
   2   4  -2  123.19    5.00
  -2   4   2  122.59    5.00
   2  -4  -2  125.39    6.00
  -2  -4   2  123.19    5.40
  -2  -4   2  128.49    4.80
   2  -4  -2  127.99    5.30
  -2   4   1    6.20    1.70
  -2   4   1    7.10    1.30
   2   4  -1    6.20    1.10
   2   4  -1   10.50    1.60
  -2  -4   1    5.20    0.90
   2  -4  -1    5.80    1.30
   2  -4  -1    8.60    1.50
  -2  -4   1    6.30    1.10
  -2   4   0  818.02   25.70
   2   4   0  810.82   24.60
   2   4   0  819.42   24.50
  -2  -4   0  812.32   24.60
   2  -4   0  809.02   25.70
  -2  -4   0  819.62   24.80
   2  -4   0  840.22   25.40
   2  -4   0  800.62   25.30
  -2   4  -1   39.40    3.20
  -2   4  -1   37.50    2.80
   2   4   1   39.00    2.60
   2  -4   1   40.50    3.10
  -2  -4  -1   39.10    2.60
  -2  -4  -1   40.80    2.60
   2  -4   1   35.60    2.60
   2  -4   1   35.00    2.90
  -2  -4  -1   37.90    2.20
  -2   4  -2    4.50    1.70
  -2  -4  -2    5.50    1.50
   2  -4   2    8.90    1.80
  -2  -4  -2    6.40    0.90
   2  -4   2   11.10    1.70
  -2  -4  -2    6.20    1.50
   2  -4   2    6.70    1.30
  -2   4  -3  208.78    8.80
   2  -4   3  218.28    9.70
  -2  -4  -3  212.58    8.30
  -2  -4  -3  219.18    8.40
   2  -4   3  215.38    8.50
   2  -4   3  217.28    8.80
  -2  -4  -3  209.78    6.90
  -2   4  -4   19.70    2.80
  -2   4  -4   19.10    2.80
  -2  -4  -4   19.60    2.40
  -2  -4  -4   20.30    1.10
   2  -4   4   20.30    2.90
   2  -4   4   21.70    2.50
   2  -4   4   18.50    2.80
  -2  -4  -4   20.10    3.20
  -2  -4  -4   21.00    1.10
  -2   4  -5    4.90    2.20
   2  -4   5    2.50    1.60
   2  -4   5    3.50    1.90
  -2  -4  -5    3.10    2.30
  -2  -4  -5    4.10    1.50
   2  -4   5    3.30    1.40
  -2   4  -6  276.67   11.60
   2  -4   6  275.07   11.00
  -2  -4  -6  285.47   11.30
   2  -4   6  280.87   11.20
   2  -4   6  259.87   11.40
  -2   4  -7  170.18    9.00
  -2  -4  -7  157.98    8.10
   2  -4   7  158.68    7.90
   2  -4   7  174.88    8.10
  -2   4  -8  118.49    8.30
   2  -4   8  136.89    7.30
   2  -4   8  130.59    7.40
  -2  -4  -8  131.29    4.40
  -2  -4  -8  128.99    7.50
   2  -4   9   74.89    5.80
  -2  -4  -9   76.79    5.80
  -2  -4  -9   78.99    3.20
   2  -4   9   76.19    6.10
  -2  -4 -10    4.50    2.90
  -2  -4 -10    1.00    1.00
   2  -4  10    3.70    3.10
   2  -4  10    1.20    2.90
  -2  -4 -11   34.50    2.60
   2  -4  11   36.60    5.70
  -2  -4 -11   48.20    6.50
   2  -4  12   85.59    8.20
  -2  -4 -12   84.59    4.40
  -2  -4 -12   84.19    8.50
   2  -5 -12   59.29    7.50
  -2  -5  12   43.40    6.90
   2  -5 -11    0.90    1.90
   2  -5 -11    3.80    3.90
  -2  -5  11    4.80    3.50
   2  -5 -10    8.80    3.80
   2  -5 -10   14.60    2.30
  -2  -5  10   14.60    3.20
  -2  -5  10    7.90    2.90
   2  -5  -9   81.09    4.60
  -2  -5   9   93.19    6.40
   2  -5  -9   76.39    6.70
  -2  -5   9   74.09    5.70
   2  -5  -8  101.89    7.20
   2  -5  -8   94.09    5.00
  -2  -5   8   93.09    6.00
  -2  -5   8  110.49    6.60
   2  -5  -7    4.30    2.20
   2  -5  -7    3.30    2.10
  -2  -5   7    6.30    3.20
  -2  -5   7    2.20    1.40
  -2  -5   7    3.90    1.80
   2   5  -6   96.69    6.00
   2  -5  -6  102.59    6.20
  -2  -5   6  103.99    6.00
   2  -5  -6  103.89    5.30
  -2  -5   6   98.09    5.30
   2   5  -5    2.10    1.90
  -2  -5   5   -0.30    1.20
   2  -5  -5    1.70    1.30
  -2  -5   5   -0.30    1.40
   2  -5  -5    2.00    1.90
   2   5  -4  763.82   22.50
   2  -5  -4  724.93   24.00
  -2  -5   4  654.63   22.10
   2  -5  -4  699.53   22.40
  -2  -5   4  699.93   23.30
   2   5  -3   96.89    4.80
   2  -5  -3   92.99    4.80
  -2  -5   3  101.29    4.70
   2  -5  -3   99.29    5.40
  -2  -5   3   99.39    5.10
   2   5  -2  908.91   27.00
  -2   5   2  887.81   29.50
  -2  -5   2  879.41   27.80
  -2  -5   2  866.81   26.80
   2  -5  -2  872.21   28.40
   2  -5  -2  881.11   27.50
  -2   5   1   31.30    3.70
   2   5  -1   38.50    2.90
   2  -5  -1   34.70    2.70
  -2  -5   1   34.00    2.70
   2  -5  -1   39.30    3.20
   2  -5  -1   41.10    3.10
  -2  -5   1   36.90    2.70
   2   5   0   54.59    3.30
  -2   5   0   52.19    4.50
  -2  -5   0   48.30    3.30
  -2  -5   0   49.20    3.00
   2  -5   0   46.90    3.70
   2  -5   0   46.10    3.60
   2  -5   0   51.59    3.30
  -2   5  -1   29.60    3.50
   2   5   1   31.70    2.90
   2  -5   1   27.40    3.00
   2  -5   1   26.80    2.60
  -2  -5  -1   31.50    2.90
  -2  -5  -1   32.60    2.20
   2  -5   1   26.70    3.10
  -2   5  -2  642.04   22.30
   2  -5   2  701.93   22.20
  -2  -5  -2  678.03   20.60
   2  -5   2  668.93   22.10
  -2  -5  -2  683.73   21.50
  -2  -5  -2  644.24   20.70
   2  -5   2  694.63   22.40
  -2  -5  -2  662.63   21.40
  -2  -5  -3   44.50    4.00
  -2  -5  -3   52.59    2.50
   2  -5   3   48.30    4.30
  -2  -5  -3   54.89    3.60
  -2  -5  -3   51.59    2.90
   2  -5   3   49.00    3.70
   2  -5   3   51.29    3.80
   2  -5   4  229.58    9.40
  -2  -5  -4  217.48    7.20
  -2  -5  -4  206.98    9.20
   2  -5   4  209.68    9.70
   2  -5   4  215.18    9.20
  -2  -5  -4  211.18    8.80
  -2  -5  -4  228.18    7.30
  -2  -5  -5  100.29    3.60
   2  -5   5  101.59    5.80
   2  -5   5   95.29    5.60
  -2  -5  -5  101.79    3.60
  -2  -5  -5  100.29    5.50
   2  -5   5   91.19    6.50
   2  -5   6  510.05   18.10
   2  -5   6  492.75   18.10
  -2  -5  -6  519.75   18.40
   2  -5   7  291.37   12.00
   2  -5   7  288.87   12.00
  -2  -5  -7  284.27   12.10
   2  -5   8   56.59    4.90
   2  -5   8   65.89    5.20
  -2  -5  -8   60.69    5.00
   2  -5   9   -2.20    2.90
   2  -5   9    2.30    2.50
  -2  -5  -9   -0.50    2.60
   2  -5  10   68.69    6.90
  -2  -5 -10   68.09    7.00
  -2  -5 -11    2.20    3.90
   2  -5  11    0.00    3.90
   2  -5  12   15.30    6.00
  -2  -5 -12   19.50    5.10
   2  -6 -11    2.70    4.60
  -2  -6  10    8.10    3.00
  -2  -6  10    7.40    3.40
   2  -6 -10   12.50    4.40
   2  -6 -10    8.00    2.10
   2  -6  -9    6.20    3.40
   2  -6  -9    3.00    1.70
  -2  -6   9    2.60    2.50
  -2  -6   9    3.40    2.90
   2  -6  -8    3.30    1.70
   2  -6  -8    4.20    2.80
  -2  -6   8    1.30    2.50
  -2  -6   8   -0.70    2.30
   2  -6  -7   47.90    5.50
  -2  -6   7   44.90    4.40
   2  -6  -7   44.20    3.50
  -2  -6   7   38.70    4.10
  -2  -6   6  107.89    8.40
  -2  -6   6  120.99    6.80
  -2  -6   6  115.09    6.00
   2  -6  -6  105.09    7.10
   2  -6  -6  112.59    6.90
   2   6  -5  166.08    7.90
   2  -6  -5  170.28    8.70
  -2  -6   5  160.48    9.20
   2  -6  -5  169.08    7.50
  -2  -6   5  153.78    7.90
  -2  -6   5  167.38    7.20
   2   6  -4  386.26   13.80
   2  -6  -4  403.26   15.30
  -2  -6   4  380.26   13.30
   2  -6  -4  386.66   13.80
  -2  -6   4  394.36   14.70
  -2  -6   4  379.96   15.10
   2   6  -3  118.99    6.00
  -2  -6   3  120.19    6.10
  -2  -6   3  117.69    7.10
   2  -6  -3  105.59    5.80
   2  -6  -3  115.19    6.60
  -2  -6   3  110.29    5.20
   2   6  -2  308.17   10.90
   2  -6  -2  305.27   11.30
  -2  -6   2  297.27   11.80
  -2  -6   2  295.77   11.40
   2  -6  -2  293.67   11.00
  -2  -6   2  277.87   10.30
   2  -6  -2  278.07   11.80
   2   6  -1  117.39    5.80
  -2  -6   1  112.59    5.50
   2  -6  -1  108.49    5.50
  -2  -6   1  108.89    6.10
   2  -6  -1  118.69    6.20
  -2  -6   1  108.69    5.20
   2  -6  -1  104.19    5.90
   2   6   0  808.42   25.50
  -2  -6   0  813.32   25.70
  -2  -6   0  776.22   25.70
   2  -6   0  809.92   26.80
   2  -6   0  832.42   26.40
   2  -6   0  825.32   26.20
  -2  -6   0  817.32   25.40
   2   6   1  393.26   13.80
   2  -6   1  378.86   14.20
  -2  -6  -1  375.66   13.50
   2  -6   1  395.16   14.60
   2  -6   1  401.26   14.60
  -2  -6  -1  386.76   13.30
  -2  -6  -1  404.76   13.70
   2  -6   2  202.68    8.80
  -2  -6  -2  205.98    8.40
  -2  -6  -2  196.88    7.60
   2  -6   2  212.88    8.90
  -2  -6  -2  195.68    7.80
  -2  -6  -2  189.28    8.60
   2  -6   2  191.98    9.20
  -2  -6  -3   65.59    5.60
  -2  -6  -3   68.89    4.40
   2  -6   3   66.79    4.90
  -2  -6  -3   67.39    4.50
   2  -6   3   65.59    5.80
   2  -6   3   70.29    4.70
  -2  -6  -3   72.69    3.50
  -2  -6  -4   33.60    2.30
  -2  -6  -4   35.20    3.80
   2  -6   4   35.20    3.90
  -2  -6  -4   33.90    2.20
   2  -6   4   38.10    4.90
   2  -6   4   34.80    3.50
  -2  -6  -5    8.50    1.30
   2  -6   5   11.90    2.60
  -2  -6  -5   11.50    1.40
  -2  -6  -5    8.40    2.30
   2  -6   5    8.70    3.10
   2  -6   5    9.60    2.00
   2  -6   6   88.99    6.00
   2  -6   6   88.89    6.30
  -2  -6  -6   88.89    3.60
  -2  -6  -6   98.19    6.20
  -2  -6  -6   87.29    3.40
  -2  -6  -7   42.60    5.10
   2  -6   7   42.80    4.50
   2  -6   7   36.30    4.40
   2  -6   8  119.19    7.90
  -2  -6  -8  141.29    8.40
   2  -6   8  118.99    7.40
   2  -6   9   48.00    5.40
   2  -6   9   42.90    6.70
  -2  -6 -10    2.70    4.10
   2  -6  10   -1.50    3.50
  -2  -6 -11    7.50    6.00
   2  -6  11   11.80    5.50
   2  -7 -10   15.80    5.20
  -2  -7  10    7.60    4.40
  -2  -7   9   61.89    6.50
  -2  -7   9   62.19    7.00
   2  -7  -9   65.69    7.90
   2  -7  -8   10.30    3.90
  -2  -7   8   12.20    3.20
   2  -7  -8   14.50    2.50
  -2  -7   8    6.90    2.60
  -2  -7   7   34.40    4.90
  -2  -7   7   44.50    4.60
   2  -7  -7   32.50    3.80
   2  -7  -6    2.10    2.70
  -2  -7   6    2.70    2.10
  -2  -7   6    6.70    2.20
   2  -7  -6    0.60    1.90
   2  -7  -5   77.89    5.70
  -2  -7   5   70.89    5.50
   2  -7  -5   89.99    6.70
  -2  -7   5   74.49    4.90
   2   7  -4   40.60    5.40
  -2  -7   4   37.30    3.60
   2  -7  -4   42.80    4.40
  -2  -7   4   40.10    4.10
   2  -7  -4   39.20    3.30
   2  -7  -4   35.30    4.50
   2   7  -3  733.03   24.90
  -2  -7   3  740.53   24.40
   2  -7  -3  722.13   25.20
   2  -7  -3  841.42   27.00
   2  -7  -3  755.22   25.10
  -2  -7   3  756.72   26.60
  -2  -7   3  858.61   26.30
   2   7  -2   92.99    5.90
  -2  -7   2  103.59    5.80
   2  -7  -2   97.59    6.20
  -2  -7   2  100.39    6.80
   2  -7  -2   97.59    5.40
   2  -7  -2   86.49    5.80
  -2  -7   2  100.59    5.10
   2   7  -1   51.09    4.90
   2  -7  -1   49.99    4.70
   2  -7  -1   49.20    3.80
  -2  -7   1   47.40    3.80
   2  -7  -1   55.99    4.60
  -2  -7   1   56.19    4.90
  -2  -7   1   51.89    3.90
   2   7   0   29.80    4.40
  -2  -7   0   27.90    3.90
   2  -7   0   37.20    4.10
   2  -7   0   26.60    3.20
   2  -7   0   20.40    3.40
  -2  -7   0   28.00    2.80
  -2  -7   0   30.00    3.30
   2   7   1  125.09    7.20
  -2  -7  -1  124.59    7.40
   2  -7   1  134.79    6.90
  -2  -7  -1  132.39    6.20
  -2  -7  -1  128.89    6.40
   2  -7   1  124.49    7.70
  -2  -7  -1  137.59    6.80
   2  -7   1  143.29    7.50
   2  -7   2    1.60    2.80
   2  -7   2    6.60    2.40
   2  -7   2    2.60    1.50
  -2  -7  -2    4.80    2.10
  -2  -7  -2    4.50    1.90
  -2  -7  -2    7.60    1.50
  -2  -7  -3  212.18    8.10
  -2  -7  -3  207.48    9.30
   2  -7   3  222.08    9.80
   2  -7   3  205.08    9.70
  -2  -7  -3  213.08    8.30
   2  -7   4    1.70    2.30
   2  -7   4    3.30    1.80
  -2  -7  -4    1.40    1.20
  -2  -7  -4    2.40    2.40
  -2  -7  -4    0.50    1.00
   2  -7   5  361.96   15.00
   2  -7   5  375.36   14.70
  -2  -7  -5  363.86   12.10
  -2  -7  -5  383.06   12.30
  -2  -7  -5  366.46   14.60
   2  -7   6   38.80    5.20
  -2  -7  -6   45.20    5.20
  -2  -7  -6   50.99    2.70
  -2  -7  -6   49.70    2.90
   2  -7   6   57.29    5.00
   2  -7   7   34.40    4.70
  -2  -7  -7   31.70    4.40
   2  -7   7   22.90    4.20
   2  -7   8  124.39    8.60
   2  -7   8  120.69    7.90
   2  -7   9    8.10    4.30
  -2  -7  -9    6.00    4.70
   2  -8  -8   29.00    6.20
  -2  -8   8   46.90    7.80
   2  -8  -8   42.90    4.10
  -2  -8   8   51.59    7.00
  -2  -8   7   39.60    5.70
   2  -8  -7   32.30    3.90
   2  -8  -7   30.90    5.60
  -2  -8   7   35.50    5.50
   2  -8  -6    3.60    1.90
   2  -8  -6   -0.70    3.60
  -2  -8   6    3.00    2.80
  -2  -8   6   -0.60    2.60
  -2  -8   5   96.49    6.30
   2  -8  -5  108.99    6.10
  -2  -8   5  115.69    7.50
  -2  -8   4    3.20    2.30
   2  -8  -4   -0.20    3.00
  -2  -8   4    4.00    2.40
   2  -8  -4    2.70    1.80
  -2  -8   3    4.00    2.10
  -2  -8   3    8.20    2.40
   2  -8  -3    9.10    3.20
   2  -8  -3    5.40    1.80
  -2  -8   2    3.30    1.60
  -2  -8   2    5.30    2.10
   2  -8  -2    0.70    3.00
  -2  -8   1   38.50    3.90
  -2  -8   1   46.60    4.20
   2  -8  -1   40.60    5.20
   2  -8  -1   39.50    4.00
  -2  -8   0   -1.10    1.40
  -2  -8   0   -0.60    2.10
   2  -8   0   -0.10    1.80
   2  -8   0    2.10    2.70
  -2  -8  -1  102.89    6.30
   2  -8   1  112.49    6.70
   2  -8   1  110.39    7.10
   2  -8   2  135.69    7.70
  -2  -8  -2  135.59    7.30
   2  -8   2  127.89    7.80
  -2  -8  -2  141.99    7.70
  -2  -8  -2  124.19    6.70
   2  -8   3   24.50    3.80
  -2  -8  -3   28.10    3.90
   2  -8   3   28.70    4.20
  -2  -8  -3   26.50    2.80
  -2  -8  -3   21.20    3.10
   2  -8   4   -1.00    2.80
  -2  -8  -4    0.30    1.30
   2  -8   4    0.40    2.50
  -2  -8  -4    1.80    1.60
  -2  -8  -4    7.90    3.10
  -2  -8  -5   39.60    3.00
  -2  -8  -5   33.20    3.20
   2  -8   5   44.90    5.30
   2  -8   5   40.80    5.60
  -2  -8  -5   41.60    5.60
  -2  -8  -6    7.80    3.30
  -2  -8  -6    7.40    1.50
   2  -8   6   12.30    3.20
  -2  -8  -6    7.40    1.70
   2  -8   7  149.19    9.80
   2  -8   7  138.09    8.80
  -2  -8  -7  132.79    5.60
  -2  -8  -7  140.49    5.30
   2  -8   8    7.70    4.60
  -2  -8  -8    6.00    4.70
   2  -8   8    5.10    2.90
   2  -9  -6   31.80    5.10
   2  -9  -5    3.50    2.20
  -2  -9   5    6.10    3.20
   2  -9  -5    1.40    4.80
   2  -9  -4  101.49    7.10
   2  -9  -4  104.79    9.20
  -2  -9   4  114.39    8.00
  -2  -9   3   -3.80    2.80
   2  -9  -3    0.10    3.90
   2  -9  -3   -0.60    2.10
  -2  -9   2  106.59    9.30
   2  -9  -2   86.39    6.30
  -2  -9   2   90.09    6.80
   2  -9  -1   -1.90    4.20
  -2  -9   1    4.80    2.50
   2  -9  -1    4.80    2.50
  -2  -9   1   -3.20    2.90
  -2  -9   0    6.30    2.20
  -2  -9   0   10.20    2.90
   2  -9   0    5.30    2.40
   2  -9   0    2.70    3.50
   2  -9   1   28.80    4.60
  -2  -9  -1   14.20    3.40
   2  -9   1   12.90    4.00
  -2  -9  -1   16.70    2.80
  -2  -9  -2   31.80    3.90
   2  -9   2   21.60    4.40
  -2  -9  -2   37.90    5.50
   2  -9   2   22.70    3.70
   2  -9   3   22.60    3.90
  -2  -9  -3   23.30    3.20
  -2  -9  -3   22.90    4.10
   2  -9   4  268.07   13.00
  -2  -9  -4  261.57   10.60
   2  -9   4  262.27   12.80
  -2  -9  -4  244.18   12.40
   2  -9   5    1.80    2.70
  -2  -9  -5   -0.80    4.20
  -2  -9  -5    0.40    1.60
   2  -9   5    3.90    4.10
  -3   0  14   15.00    6.20
  -3   0  13    4.00    3.60
  -3   0  11   -4.70    2.40
   3   0 -11    1.70    2.60
  -3   0  11   -0.70    2.60
   3   0 -10  394.26   14.80
  -3   0  10  405.76   14.80
  -3   0  10  387.06   15.50
  -3   0   9    3.80    1.90
  -3   0   9   -3.70    1.70
   3   0  -9    0.90    1.60
  -3   0   8   -3.10    1.30
  -3   0   8   -2.10    1.30
   3   0  -8   -0.80    1.20
   3   0  -7    0.10    1.10
  -3   0   7   -1.90    1.10
   3   0  -7   -1.40    1.70
  -3   0   6  217.88    8.60
   3   0  -6  229.28    8.80
   3   0  -6  203.48    8.30
  -3   0   5    0.10    0.70
   3   0  -5    0.10    1.00
   3   0  -5   -0.20    0.80
   3   0  -4   58.09    3.20
   3   0  -4   60.09    3.20
  -3   0   4   51.59    3.10
   3   0  -4   57.79    3.10
  -3   0   3    0.10    0.50
   3   0  -3    0.20    0.60
   3   0  -3   -0.60    0.70
   3   0  -3   -0.10    0.60
  -3   0   2 4528.85  133.49
   3   0  -2 4803.42  133.09
   3   0  -1    0.40    0.40
  -3   0   1    0.10    0.50
  -3   0   1    0.80    0.70
   3   0  -1    0.30    0.50
   3   0   0 5739.33  170.28
  -3   0   0 5876.11  170.28
  -3   0  -1   -0.20    0.60
  -3   0  -1    0.80    0.50
   3   0   1    0.20    0.40
   3   0   1    0.30    0.50
   3   0   2 1199.48   34.70
   3   0   2 1169.18   34.90
  -3   0  -2 1207.48   34.90
  -3   0  -2 1168.48   34.70
   3   0   3    0.10    0.50
   3   0   3    0.10    0.50
   3   0   3   -0.60    0.70
  -3   0  -3   -0.30    0.40
  -3   0  -3    0.20    0.80
  -3   0  -4  406.46   13.50
   3   0   4  401.56   12.70
  -3   0  -4  405.06   12.90
   3   0   4  399.46   13.60
   3   0   4  404.16   12.60
  -3   0  -5    0.30    1.30
  -3   0  -5    1.10    0.50
   3   0   5   -0.50    0.90
   3   0   5   -1.00    1.00
   3   0   5    0.10    0.80
  -3   0  -5    0.80    0.90
   3   0   6  282.97   10.90
  -3   0  -6  291.07   10.10
  -3   0  -6  287.77   10.00
   3   0   6  279.47    9.60
  -3   0  -6  289.27   10.90
   3   0   7    2.50    0.90
  -3   0  -7   -0.60    1.10
   3   0   7    1.00    1.30
   3   0   8  104.49    4.80
   3   0   8   95.49    6.00
  -3   0  -8  102.19    5.30
  -3   0  -9    2.50    1.70
   3   0   9    0.00    2.00
   3   0   9    0.40    1.40
   3   0  10  363.16   12.90
   3   0  10  381.66   15.60
  -3   0 -10  373.66   13.90
  -3   0 -11    1.50    2.90
   3   0  12  273.87   13.40
   3   0  13   -7.50    5.50
   3  -1 -14  121.79    9.50
  -3  -1  14  124.79   10.70
   3  -1 -13   15.70    4.20
  -3  -1  13   13.50    4.40
  -3   1  12  172.28   10.10
  -3  -1  12  170.38    9.60
   3  -1 -12  156.58    9.80
  -3   1  11   21.30    3.40
  -3  -1  11   31.50    4.60
  -3  -1  11   20.80    3.50
   3  -1 -11   15.40    3.10
   3  -1 -11   25.10    4.10
   3   1 -10  146.69    9.20
  -3   1  10  150.98    8.30
  -3   1  10  167.98    7.80
  -3  -1  10  157.88    8.10
   3  -1 -10  157.68    7.70
  -3   1   9  198.38    8.20
   3   1  -9  157.78    9.30
  -3   1   9  180.08    8.80
  -3  -1   9  195.28    8.80
   3  -1  -9  184.38    8.10
   3   1  -8  245.38    9.90
  -3   1   8  190.28    9.60
  -3   1   8  226.98    9.70
   3  -1  -8  216.88    8.90
  -3  -1   8  230.78    9.50
  -3  -1   8  218.38    9.30
   3  -1  -8  221.08    9.60
  -3   1   7    2.00    1.30
   3   1  -7    2.70    1.90
   3   1  -7    2.70    1.40
  -3  -1   7    4.30    1.50
  -3  -1   7    1.10    1.10
   3  -1  -7    2.00    1.30
   3  -1  -7    1.30    1.30
  -3   1   6  210.58    8.10
   3   1  -6  192.68    8.10
   3   1  -6  218.78    8.30
  -3  -1   6  203.08    8.40
  -3  -1   6  216.78    8.30
   3  -1  -6  209.48    8.70
   3  -1  -6  213.98    8.70
   3  -1  -6  214.58    8.20
   3   1  -5   27.40    2.40
   3   1  -5   25.40    2.40
  -3   1   5   22.60    2.10
  -3  -1   5   26.00    2.60
  -3  -1   5   24.40    2.30
   3  -1  -5   23.60    2.30
   3  -1  -5   25.90    2.80
   3  -1  -5   27.60    2.30
   3   1  -4    1.50    0.90
   3   1  -4    1.10    0.90
  -3  -1   4    0.60    0.60
   3  -1  -4    0.30    1.00
   3  -1  -4    1.70    1.00
  -3  -1   4    0.10    0.80
   3  -1  -4    0.90    0.80
  -3   1   3   77.59    3.70
   3   1  -3   75.39    3.60
   3  -1  -3   74.09    3.60
   3  -1  -3   69.59    3.60
  -3  -1   3   73.69    3.10
  -3  -1   3   72.09    3.60
  -3   1   2   92.89    4.00
   3   1  -2   93.89    3.20
   3   1  -2   89.19    3.80
   3   1  -2   88.49    3.20
  -3  -1   2   79.39    3.80
   3  -1  -2   85.49    3.90
   3  -1  -2   93.99    4.00
   3   1  -1 3048.99   86.09
  -3   1   1 2941.11   86.19
  -3   1   1 2998.60   86.29
  -3  -1   1 2850.21   86.19
   3  -1  -1 3144.29   86.39
   3  -1  -1 3027.90   86.39
   3   1   0 3256.07   91.69
  -3   1   0 3284.57   92.09
  -3   1   0 3217.78   92.09
   3  -1   0 3043.30   92.49
   3  -1   0 3230.18   92.09
  -3   1  -1  619.14   20.80
   3   1   1  688.33   20.30
   3   1   1  709.73   20.40
  -3   1  -1  730.33   21.20
  -3  -1  -1  688.13   20.50
   3  -1   1  695.73   21.00
   3  -1   1  693.43   20.90
  -3  -1  -1  705.03   20.40
   3   1   2  438.46   13.80
  -3   1  -2  464.65   14.40
   3   1   2  456.35   13.30
  -3  -1  -2  463.95   13.90
   3  -1   2  431.56   14.20
   3  -1   2  457.85   14.20
  -3  -1  -2  415.66   13.50
   3   1   3    3.30    0.90
   3   1   3    4.10    0.60
  -3   1  -3    3.00    0.80
   3   1   3    5.20    0.80
  -3   1  -3    3.00    1.10
   3  -1   3    5.80    1.10
   3  -1   3    4.80    1.20
  -3  -1  -3    4.30    1.00
  -3  -1  -3    3.30    0.70
  -3   1  -4  827.62   25.20
  -3   1  -4  788.62   25.90
   3   1   4  823.62   23.90
   3   1   4  821.82   23.80
  -3   1  -4  804.82   25.40
   3  -1   4  834.52   25.00
   3  -1   4  817.22   25.50
  -3  -1  -4  848.62   25.30
  -3  -1  -4  828.02   24.30
   3   1   5    1.20    1.00
   3   1   5    1.80    0.60
  -3   1  -5    1.20    0.90
   3   1   5    1.50    0.60
  -3   1  -5    1.40    0.70
  -3   1  -5    1.70    1.50
   3  -1   5    1.20    1.00
  -3  -1  -5    1.50    0.50
  -3  -1  -5    2.10    0.80
   3  -1   5    2.30    0.80
   3  -1   5    3.90    1.20
  -3  -1  -5    0.70    1.30
  -3   1  -6  287.37   10.30
   3   1   6  274.97   10.60
  -3   1  -6  271.57   10.20
  -3   1  -6  269.87   11.50
   3   1   6  285.97    8.70
   3   1   6  263.37    8.70
   3  -1   6  268.07   10.60
  -3  -1  -6  285.37    9.40
  -3  -1  -6  271.97   10.60
  -3  -1  -6  292.87    9.50
   3  -1   6  283.37    9.90
  -3   1  -7  691.63   21.90
   3   1   7  679.43   20.10
   3   1   7  659.53   22.60
   3  -1   7  697.23   22.80
   3  -1   7  678.13   21.40
  -3  -1  -7  644.94   20.90
   3   1   8    0.10    1.00
  -3   1  -8    1.50    1.70
   3   1   8   -0.70    1.60
  -3  -1  -8   -1.50    1.00
   3  -1   8    1.20    1.60
   3  -1   8    0.40    1.20
  -3   1  -9   73.79    5.30
   3   1   9   83.89    5.70
  -3  -1  -9   72.09    4.40
   3  -1   9   75.29    4.70
   3  -1   9   72.59    5.60
  -3   1 -10  156.98    8.20
   3   1  10  163.48    8.80
   3  -1  10  155.48    8.50
  -3  -1 -10  151.68    7.20
   3  -1  10  157.98    7.50
  -3  -1 -11   37.70    4.70
   3   1  12   60.79    6.90
   3  -1  12   81.29    7.10
   3   1  13   23.40    6.20
   3  -1  13   21.10    6.00
   3  -2 -14   -3.60    4.90
  -3  -2  14    6.60    5.60
  -3  -2  13   36.90    5.40
   3  -2 -13   34.00    5.80
   3  -2 -12   80.49    7.00
  -3  -2  12   82.59    7.10
   3  -2 -11  236.88   11.60
  -3  -2  11  239.08   11.40
   3  -2 -11  217.58    9.90
  -3  -2  11  234.38   10.90
   3   2 -10   11.20    3.20
  -3   2  10   12.20    2.20
   3  -2 -10   11.30    2.40
  -3  -2  10   14.50    2.80
   3  -2 -10    8.50    2.80
  -3  -2  10   12.80    2.60
  -3   2   9   60.59    4.00
   3   2  -9   55.49    4.90
   3  -2  -9   62.79    4.90
  -3  -2   9   57.69    5.00
   3  -2  -9   61.69    4.40
  -3  -2   9   60.69    4.90
   3   2  -8    1.70    1.50
  -3   2   8   -0.70    1.20
  -3  -2   8    1.00    1.70
   3  -2  -8   -1.30    1.20
  -3  -2   8    0.10    1.40
   3   2  -7    0.70    1.70
   3   2  -7    4.50    1.50
  -3   2   7    3.70    1.20
   3  -2  -7    6.00    1.60
  -3  -2   7    3.00    1.40
  -3  -2   7    2.50    1.60
   3  -2  -7    4.90    1.60
   3   2  -6   77.09    4.40
  -3   2   6   64.39    4.40
   3   2  -6   80.79    4.10
  -3  -2   6   77.49    4.50
   3  -2  -6   68.99    4.90
  -3  -2   6   71.49    3.90
   3  -2  -6   72.29    4.40
   3  -2  -6   65.79    3.90
  -3   2   5   56.29    3.00
   3   2  -5   55.39    3.60
   3   2  -5   56.79    3.20
  -3  -2   5   56.69    3.60
  -3  -2   5   52.89    3.30
   3  -2  -5   50.29    3.50
   3  -2  -5   49.99    3.20
   3  -2  -5   47.80    4.10
  -3   2   4  246.88    8.50
  -3   2   4  258.57    9.60
   3   2  -4  246.28    8.30
   3   2  -4  250.67    9.10
  -3  -2   4  232.28    9.10
  -3  -2   4  245.48    8.40
   3  -2  -4  248.88    9.40
   3  -2  -4  245.58    9.40
   3  -2  -4  243.98    8.90
   3   2  -3    3.70    1.10
  -3   2   3    2.80    0.80
  -3   2   3    2.90    1.30
   3   2  -3    2.60    0.60
  -3  -2   3    1.80    0.70
  -3  -2   3    3.00    0.70
   3  -2  -3    1.70    0.80
   3   2  -2  196.28    7.20
  -3   2   2  204.58    7.70
   3   2  -2  199.58    6.20
  -3  -2   2  198.58    7.30
   3  -2  -2  212.28    7.40
  -3  -2   2  203.18    6.20
   3  -2  -2  202.38    7.70
   3   2  -1  142.39    5.30
  -3   2   1  143.49    5.90
   3  -2  -1  151.78    5.70
  -3  -2   1  147.39    5.50
   3  -2  -1  145.69    6.00
   3   2   0    2.80    0.60
  -3   2   0    1.60    0.60
  -3   2   0    1.50    1.00
  -3  -2   0    1.90    0.30
  -3  -2   0    2.50    0.40
  -3  -2   0    2.60    0.70
   3  -2   0    2.90    1.00
   3  -2   0    2.20    0.80
   3   2   1    8.00    0.80
  -3   2  -1    8.10    1.40
   3   2   1    9.10    0.90
  -3   2  -1   12.70    2.00
  -3  -2  -1    7.50    0.90
   3  -2   1    9.00    1.50
  -3  -2  -1    7.90    1.00
  -3   2  -2   24.70    2.30
   3   2   2   26.70    1.80
  -3   2  -2   24.40    2.00
   3  -2   2   24.50    2.10
  -3  -2  -2   25.40    1.40
   3  -2   2   29.60    2.20
  -3  -2  -2   25.50    1.80
   3  -2   2   24.10    2.30
   3   2   3 1717.73   49.99
  -3   2  -3 1592.64   50.19
  -3   2  -3 1801.52   50.69
   3  -2   3 1700.93   50.49
  -3  -2  -3 1792.42   49.99
  -3  -2  -3 1640.64   48.90
   3  -2   3 1680.83   50.19
  -3   2  -4  140.99    6.40
  -3   2  -4  159.48    6.90
   3  -2   4  164.68    6.60
   3  -2   4  160.68    6.50
  -3  -2  -4  161.48    5.10
  -3  -2  -4  155.98    6.50
   3  -2   4  165.18    6.80
  -3   2  -5   53.79    3.80
  -3   2  -5   53.89    3.90
  -3   2  -5   45.20    3.10
   3   2   5   50.29    3.30
  -3  -2  -5   50.69    3.60
   3  -2   5   54.09    3.40
   3  -2   5   51.29    3.40
  -3  -2  -5   49.10    2.10
   3  -2   5   45.50    3.30
   3   2   6  225.58    9.30
  -3   2  -6  236.58    9.50
  -3  -2  -6  235.98    9.70
   3  -2   6  237.58    9.50
   3  -2   6  230.78    9.00
  -3  -2  -6  238.08    7.80
   3   2   7   72.69    4.50
  -3   2  -7   59.29    4.80
   3  -2   7   66.19    4.50
  -3  -2  -7   66.49    3.30
   3   2   8  289.97   12.00
  -3   2  -8  280.77   11.60
   3  -2   8  283.27   11.70
   3   2   9  212.38   10.20
  -3   2  -9  218.88   10.30
   3  -2   9  231.38    9.60
  -3  -2  -9  222.68    8.20
   3  -2   9  227.68   10.40
   3   2  10   62.79    5.40
   3  -2  10   65.59    5.70
  -3  -2 -10   64.79    3.80
   3  -2  10   62.19    5.20
   3   2  11  352.86   17.10
   3  -2  11  360.86   15.70
  -3  -2 -11  368.16   12.90
   3   2  12   13.00    4.40
   3  -2  12    8.10    3.90
   3   2  13   35.20    5.90
   3  -2  13   31.10    5.80
  -3  -3  13  134.19   10.10
   3  -3 -13  154.78   12.20
   3  -3 -12   39.50    6.10
  -3  -3  12   34.90    5.20
  -3  -3  11   47.80    6.40
   3  -3 -11   43.90    5.70
  -3  -3  11   47.30    5.30
   3  -3 -11   54.99    4.90
   3  -3 -10   13.50    3.00
  -3  -3  10    8.80    2.30
  -3  -3  10   10.70    3.00
   3  -3 -10    7.40    2.40
  -3   3   9   45.70    3.30
   3   3  -9   49.20    5.60
   3  -3  -9   48.70    4.10
  -3  -3   9   54.49    4.50
  -3  -3   9   44.10    5.00
   3  -3  -9   56.89    4.90
  -3   3   8    5.20    1.40
   3   3  -8    0.90    1.90
   3  -3  -8    9.10    2.00
   3  -3  -8    5.40    1.90
  -3  -3   8    5.30    1.90
  -3  -3   8    3.10    1.70
   3   3  -7   66.79    5.00
   3   3  -7   65.89    4.40
  -3   3   7   70.19    3.60
  -3  -3   7   67.89    4.30
   3  -3  -7   69.39    5.10
   3  -3  -7   67.29    4.20
  -3  -3   7   77.09    5.10
  -3   3   6  179.48    6.50
   3   3  -6  166.28    6.90
   3   3  -6  161.18    7.60
  -3  -3   6  171.18    7.00
   3  -3  -6  173.98    7.20
   3  -3  -6  175.58    8.10
  -3  -3   6  169.18    7.90
   3   3  -5   16.10    2.60
   3   3  -5   16.90    2.10
  -3   3   5   20.50    1.90
   3  -3  -5   22.00    3.30
  -3  -3   5   20.70    2.40
   3  -3  -5   20.40    2.40
  -3  -3   5   21.30    2.90
   3  -3  -5   16.50    2.20
  -3   3   4   57.29    4.40
  -3   3   4   50.49    3.00
   3   3  -4   50.19    2.70
   3  -3  -4   54.19    3.50
   3  -3  -4   54.89    3.30
  -3  -3   4   50.79    3.60
  -3  -3   4   50.59    2.80
  -3   3   3    5.90    1.70
  -3   3   3    5.10    1.10
   3   3  -3    5.70    1.00
   3   3  -3    2.90    1.20
   3  -3  -3    3.70    1.10
  -3  -3   3    4.10    0.80
   3  -3  -3    6.00    1.30
  -3  -3   3    3.80    1.00
  -3   3   2  376.06   12.10
  -3   3   2  361.46   12.90
   3   3  -2  385.36   11.20
   3   3  -2  356.16   12.20
  -3  -3   2  372.96   11.10
   3  -3  -2  364.76   12.40
  -3  -3   2  365.56   13.10
   3  -3  -2  377.86   13.00
  -3   3   1   61.49    3.80
   3   3  -1   61.59    2.20
   3   3  -1   57.79    3.00
   3  -3  -1   62.19    3.40
   3  -3  -1   56.19    3.50
  -3  -3   1   61.79    2.20
  -3   3   0  418.06   14.20
   3   3   0  411.76   13.00
  -3   3   0  414.76   13.70
  -3  -3   0  422.96   12.50
   3  -3   0  424.26   14.20
  -3  -3   0  398.86   13.30
   3  -3   0  446.06   14.00
  -3  -3   0  416.46   12.60
  -3   3  -1 1064.59   32.90
   3   3   1 1075.59   31.10
  -3   3  -1 1116.89   32.60
   3  -3   1 1076.99   32.90
   3  -3   1 1070.79   32.60
   3  -3   1 1113.89   32.60
  -3  -3  -1 1005.30   31.40
  -3  -3  -1 1064.49   31.50
  -3   3  -2  451.15   15.80
  -3   3  -2  471.55   16.20
   3  -3   2  472.25   16.00
  -3  -3  -2  509.05   15.20
   3  -3   2  481.95   16.10
  -3  -3  -2  490.75   14.60
   3  -3   2  495.25   16.00
  -3  -3  -2  497.15   15.30
  -3   3  -3    2.50    1.30
  -3   3  -3    5.10    1.70
   3   3   3    4.10    1.20
   3  -3   3    4.40    1.40
   3  -3   3    1.90    1.00
  -3  -3  -3    3.30    1.30
   3  -3   3    3.70    1.40
  -3  -3  -3    3.80    0.50
   3   3   4   64.79    3.60
  -3   3  -4   62.39    4.20
  -3   3  -4   70.89    4.50
  -3  -3  -4   68.29    4.10
   3  -3   4   69.49    4.00
   3  -3   4   70.09    4.10
   3  -3   4   65.09    4.30
  -3   3  -5   12.40    2.30
   3   3   5   12.90    2.00
   3  -3   5    9.60    1.80
   3  -3   5   16.50    2.60
   3  -3   5   11.80    2.00
  -3  -3  -5   14.10    2.50
  -3   3  -6   57.79    4.70
   3   3   6   52.29    3.60
   3  -3   6   45.50    3.80
   3  -3   6   47.30    3.80
   3   3   7  200.98    9.10
  -3   3  -7  207.48    9.60
   3  -3   7  215.38    9.00
   3  -3   7  203.38    9.20
  -3  -3  -7  204.98    6.70
   3   3   8  329.17   13.20
  -3   3  -8  334.87   13.60
   3  -3   8  337.77   12.90
  -3  -3  -8  325.57   10.40
   3  -3   8  319.27   13.30
  -3   3  -9  219.08   11.10
   3   3   9  215.68   10.60
   3  -3   9  220.98   10.40
   3  -3   9  219.18    9.90
  -3  -3  -9  219.38    7.60
   3   3  10   -2.10    2.70
  -3  -3 -10    0.80    1.10
   3  -3  10   -2.10    2.60
   3   3  11   37.90    6.00
   3  -3  11   50.19    6.00
  -3  -3 -11   48.10    3.30
   3   3  12   50.69    7.10
   3  -3  12   65.29    7.90
  -3  -3 -12   41.90    3.70
   3   3  13  405.86   17.90
   3  -3  13  387.26   18.00
  -3  -4  13   12.80    4.60
   3  -4 -13    6.60    5.40
  -3  -4  12   20.20    5.60
   3  -4 -12   25.30    5.30
   3  -4 -11   78.89    7.40
  -3  -4  11   89.29    6.50
  -3  -4  10   63.69    5.50
   3  -4 -10   70.19    5.30
   3  -4 -10   60.69    9.00
   3  -4  -9   22.40    3.60
  -3  -4   9   28.00    4.10
   3  -4  -9   33.90    3.80
  -3  -4   9   28.80    4.10
   3   4  -8  142.59    8.70
  -3  -4   8  146.59    7.00
   3  -4  -8  133.99    7.90
  -3  -4   8  131.59    7.30
   3  -4  -8  142.39    6.80
   3   4  -7  578.14   19.10
  -3   4   7  568.44   17.60
  -3  -4   7  590.14   19.30
   3  -4  -7  536.15   19.00
  -3  -4   7  631.94   20.60
   3  -4  -7  554.04   20.60
  -3   4   6   45.70    2.70
   3   4  -6   43.00    3.70
   3   4  -6   46.20    4.50
  -3  -4   6   43.50    3.20
  -3  -4   6   46.10    3.60
   3  -4  -6   42.40    3.40
   3  -4  -6   34.00    3.80
   3   4  -5    5.50    1.40
  -3   4   5    2.80    1.10
   3   4  -5    2.80    1.60
   3  -4  -5    5.20    1.80
  -3  -4   5    3.40    1.00
  -3  -4   5    5.10    1.50
   3  -4  -5    3.90    1.40
   3   4  -4  247.98    8.60
  -3   4   4  250.77    8.60
   3   4  -4  235.68    9.50
   3  -4  -4  249.88   10.20
  -3  -4   4  244.98    8.50
   3  -4  -4  252.77    9.30
  -3  -4   4  237.98    9.60
   3   4  -3    4.60    1.10
  -3   4   3    5.00    2.10
   3   4  -3    4.50    1.50
  -3   4   3    4.50    1.40
   3  -4  -3    6.30    1.50
   3  -4  -3    4.90    1.30
  -3  -4   3    4.30    0.90
  -3  -4   3    4.60    1.00
   3   4  -2    9.20    1.50
  -3   4   2    8.50    1.40
  -3   4   2    8.30    2.20
   3  -4  -2    8.00    1.70
  -3  -4   2    6.10    1.10
  -3  -4   2   11.70    1.30
   3  -4  -2   10.20    1.70
   3   4  -1  391.66   12.40
  -3   4   1  365.66   13.40
   3   4  -1  369.36   11.60
   3  -4  -1  373.06   13.00
   3  -4  -1  378.86   13.50
  -3  -4   1  373.76   12.60
  -3  -4   1  372.26   11.50
  -3   4   0  125.79    6.20
   3   4   0  124.69    5.00
   3  -4   0  122.19    5.80
  -3  -4   0  139.89    4.80
   3  -4   0  124.59    5.90
  -3  -4   0  127.19    5.20
  -3   4  -1  343.47   12.30
  -3   4  -1  350.96   12.90
   3  -4   1  367.76   12.60
  -3  -4  -1  349.77   11.30
   3  -4   1  347.77   12.70
   3  -4   1  348.57   12.40
  -3  -4  -1  346.47   11.30
  -3  -4  -1  339.67   11.30
  -3   4  -2  451.65   16.50
  -3   4  -2  478.65   17.00
  -3  -4  -2  513.65   15.80
   3  -4   2  516.15   16.90
   3  -4   2  459.95   17.50
  -3  -4  -2  495.55   15.80
  -3  -4  -2  506.75   15.10
   3  -4   2  515.45   17.00
  -3   4  -3   55.99    4.40
  -3   4  -3   63.39    4.30
   3  -4   3   65.79    4.40
   3  -4   3   61.89    4.40
  -3  -4  -3   61.99    2.50
  -3  -4  -3   62.29    3.90
   3  -4   3   60.79    3.90
   3  -4   4  106.29    5.80
  -3  -4  -4   97.59    3.40
   3  -4   4   99.79    5.30
  -3  -4  -4   93.49    4.90
  -3  -4  -4   95.19    5.40
   3  -4   4  104.19    5.90
   3  -4   5  344.47   13.10
   3  -4   5  332.47   13.10
  -3  -4  -5  332.07   12.70
  -3  -4  -5  345.77   12.70
   3  -4   5  362.76   13.20
  -3   4  -6   19.50    3.50
  -3  -4  -6   22.50    3.10
   3  -4   6   23.90    3.10
   3  -4   6   27.10    3.50
   3   4   7   17.30    2.70
  -3   4  -7   20.70    4.00
  -3  -4  -7   15.40    2.80
   3  -4   7   15.60    2.80
   3  -4   7   11.20    2.20
  -3   4  -8   96.89    8.20
   3   4   8   92.69    6.30
   3  -4   8   96.29    6.40
   3  -4   8  100.19    6.40
  -3  -4  -8  101.59    6.10
   3   4   9    5.20    2.80
   3  -4   9    4.20    2.60
   3  -4   9    6.30    2.70
   3   4  10  120.69    8.50
  -3  -4 -10  130.69    8.20
   3  -4  10  129.99    9.30
   3   4  11   13.20    4.20
   3  -4  11   25.60    4.30
  -3  -4 -11   23.90    4.60
   3   4  12   35.90    6.20
   3  -4  12   30.20    7.00
  -3  -4 -12   33.30    5.90
   3  -5 -12   99.19    9.30
  -3  -5  12  108.49    8.80
   3  -5 -11   -0.60    3.90
  -3  -5  11    0.20    3.30
   3  -5 -10   -1.80    3.00
   3  -5 -10    0.30    1.80
  -3  -5  10   -2.40    2.70
  -3  -5  10   -0.20    2.50
   3  -5  -9   -2.20    3.00
  -3  -5   9   -1.60    2.30
   3  -5  -9    0.10    1.60
  -3  -5   9    1.70    2.60
   3  -5  -8  373.16   15.60
  -3  -5   8  400.06   14.20
  -3  -5   8  358.16   14.80
   3  -5  -8  356.86   13.70
   3   5  -7  140.29    7.40
  -3  -5   7  160.38    7.20
  -3  -5   7  155.18    8.00
   3  -5  -7  153.68    7.40
   3  -5  -7  158.88    8.50
  -3   5   6   83.79    3.90
   3   5  -6   86.29    5.20
  -3  -5   6   95.49    5.70
  -3  -5   6   90.19    4.70
   3  -5  -6   86.19    6.10
   3  -5  -6   85.29    5.20
  -3   5   5   -1.00    1.10
   3   5  -5    2.10    1.80
  -3  -5   5   -0.60    1.30
   3  -5  -5    0.30    1.50
   3  -5  -5   -2.40    1.90
  -3  -5   5    0.50    1.20
  -3   5   4    1.80    1.20
   3   5  -4   -0.20    1.40
   3  -5  -4    1.60    1.40
  -3  -5   4   -0.20    1.00
  -3  -5   4    0.10    1.30
   3  -5  -4    1.90    1.80
  -3   5   3  101.69    4.70
   3   5  -3  100.19    4.50
  -3  -5   3   87.09    5.00
   3  -5  -3   97.09    5.10
  -3  -5   3   95.39    4.30
   3  -5  -3   96.09    5.60
   3   5  -2   -0.10    1.10
  -3   5   2   -0.50    1.10
   3  -5  -2    0.20    1.10
   3  -5  -2    0.70    1.40
  -3  -5   2    0.30    1.00
  -3  -5   2    0.10    1.00
  -3   5   1  126.09    5.90
   3   5  -1  137.69    5.30
   3  -5  -1  127.49    6.40
  -3  -5   1  129.49    5.10
  -3  -5   1  129.39    5.80
   3  -5  -1  125.09    6.20
   3   5   0  143.19    5.60
   3  -5   0  144.29    6.80
  -3  -5   0  136.09    5.60
   3  -5   0  135.09    6.70
  -3  -5   0  138.69    5.80
   3  -5   0  139.49    6.40
  -3   5  -1   36.70    3.30
   3  -5   1   34.90    3.60
   3  -5   1   36.80    3.10
  -3  -5  -1   34.50    2.40
  -3  -5  -1   39.70    3.00
  -3  -5  -1   43.30    2.90
  -3  -5  -2   37.50    3.30
  -3  -5  -2   36.70    3.60
   3  -5   2   40.10    4.00
   3  -5   2   36.70    3.00
   3  -5   2   34.80    3.20
  -3  -5  -2   34.40    2.20
   3  -5   3   21.70    3.20
  -3  -5  -3   22.40    2.50
   3  -5   3   21.20    2.60
  -3  -5  -3   19.80    1.60
   3  -5   3   23.40    2.80
  -3  -5  -3   27.80    3.50
  -3  -5  -4    1.30    2.20
   3  -5   4    3.40    1.60
   3  -5   4   -5.10    3.20
  -3  -5  -4   -0.60    1.40
   3  -5   4   -0.70    1.10
  -3  -5  -4   -0.20    0.50
  -3  -5  -4    1.00    0.60
  -3  -5  -5  207.58    8.70
   3  -5   5  187.08    9.60
   3  -5   5  208.48    9.10
   3  -5   5  198.88    9.00
  -3  -5  -6  169.28    8.20
   3  -5   6  171.18    8.30
   3  -5   6  169.78    8.30
   3  -5   7   14.40    2.70
   3  -5   7   13.70    2.40
  -3  -5  -7   16.60    2.80
   3  -5   8   75.19    5.90
  -3  -5  -8   79.19    6.30
   3  -5   9    5.00    3.10
  -3  -5  -9   -3.50    2.80
   3  -5  10  146.49    9.70
  -3  -5 -10  126.39    9.00
   3  -5  11   31.80    6.00
  -3  -5 -11   25.30    5.30
  -3  -6  11   51.39    7.10
   3  -6 -11   57.69    7.60
  -3  -6  10  108.39    8.20
   3  -6 -10   99.29    8.90
  -3  -6  10  101.79    7.30
   3  -6  -9   44.50    6.50
  -3  -6   9   36.60    5.00
   3  -6  -9   36.30    4.10
   3  -6  -8    0.00    1.80
  -3  -6   8   -1.10    2.70
  -3  -6   8    0.20    2.30
  -3  -6   7    2.40    2.30
  -3  -6   7    6.50    2.10
   3  -6  -7    4.90    2.70
   3  -6  -7    2.80    2.70
   3   6  -6   59.99    5.20
   3  -6  -6   61.49    5.80
  -3  -6   6   53.59    4.70
   3  -6  -6   57.19    4.70
  -3  -6   6   51.49    4.00
   3   6  -5  159.08    7.50
  -3  -6   5  166.98    6.90
  -3  -6   5  170.78    8.30
   3  -6  -5  169.38    9.00
   3  -6  -5  167.88    7.90
   3   6  -4  367.66   12.60
  -3  -6   4  349.27   12.80
   3  -6  -4  365.56   14.50
  -3  -6   4  353.66   13.80
   3  -6  -4  354.36   13.30
   3   6  -3  136.29    6.00
   3  -6  -3  123.39    6.60
   3  -6  -3  118.59    6.90
  -3  -6   3  133.39    5.80
  -3  -6   3  138.49    6.70
   3   6  -2  170.08    6.70
  -3  -6   2  148.29    6.40
   3  -6  -2  168.58    7.30
   3  -6  -2  160.28    7.60
   3  -6  -2  151.98    7.80
  -3  -6   2  158.18    7.30
   3   6  -1   16.90    2.20
   3  -6  -1   19.50    3.20
   3  -6  -1   20.50    3.10
   3  -6  -1   15.80    2.50
  -3  -6   1   14.50    2.20
  -3  -6   1   17.90    2.60
   3   6   0    0.80    1.60
   3  -6   0   -2.00    2.00
   3  -6   0    3.50    2.30
   3  -6   0   -0.60    1.30
  -3  -6   0    0.40    1.50
  -3  -6   0    0.80    1.00
  -3  -6  -1   93.89    5.30
   3  -6   1   97.09    5.50
   3  -6   1   99.59    6.30
  -3  -6  -1   98.19    4.70
   3  -6   1  103.89    6.20
  -3  -6  -1   95.59    5.30
   3  -6   2   75.19    4.90
   3  -6   2   69.79    5.60
  -3  -6  -2   74.09    4.20
  -3  -6  -2   77.69    5.10
  -3  -6  -2   76.29    3.70
  -3  -6  -2   66.59    4.30
   3  -6   2   71.89    5.30
   3  -6   3    1.50    2.30
   3  -6   3    6.00    1.90
  -3  -6  -3   -0.10    0.90
  -3  -6  -3    1.70    1.60
  -3  -6  -3    0.60    3.80
   3  -6   3   -0.20    1.40
  -3  -6  -3   -0.20    0.70
  -3  -6  -4    6.90    2.00
  -3  -6  -4    4.60    1.00
   3  -6   4    2.30    1.60
   3  -6   4    3.00    4.90
   3  -6   4    6.90    2.10
  -3  -6  -4    4.10    1.00
  -3  -6  -5  147.59    5.30
   3  -6   5  141.09    9.10
  -3  -6  -5  147.49    5.30
   3  -6   5  147.09    7.80
   3  -6   5  152.38    7.90
  -3  -6  -5  159.88    7.60
  -3  -6  -6  123.69    7.10
   3  -6   6  115.29    7.30
   3  -6   6  132.89    7.40
   3  -6   7    5.10    2.70
  -3  -6  -7    2.60    2.50
   3  -6   7   -1.50    2.40
   3  -6   8   19.60    5.60
   3  -6   8   14.90    2.60
  -3  -6  -8   12.20    3.30
   3  -6   9   33.70    5.10
  -3  -6 -10   65.79    7.20
   3  -6  10   55.99    7.30
  -3  -7  10    2.40    5.80
   3  -7 -10   -4.90    4.90
  -3  -7  10    2.20    5.60
  -3  -7   9   78.99    6.90
   3  -7  -9   71.69    8.60
  -3  -7   9   76.69    6.70
  -3  -7   8    5.20    3.00
   3  -7  -8   11.50    4.20
  -3  -7   8    2.70    2.70
  -3  -7   7   61.19    5.20
  -3  -7   7   65.29    5.90
   3  -7  -7   66.89    6.20
   3  -7  -7   68.99    6.00
  -3  -7   6   44.90    4.90
   3  -7  -6   43.20    5.50
   3  -7  -6   46.60    5.50
  -3  -7   6   49.10    4.30
   3  -7  -5   20.00    3.70
  -3  -7   5   26.50    3.60
   3  -7  -5   19.60    3.30
  -3  -7   5   26.50    3.20
   3  -7  -4   51.79    5.20
  -3  -7   4   45.90    4.40
  -3  -7   4   50.49    3.80
   3  -7  -4   50.09    4.90
   3   7  -3    1.20    2.40
  -3  -7   3   -0.80    1.50
  -3  -7   3    1.70    3.50
   3  -7  -3    1.80    1.40
   3  -7  -3    1.70    2.40
  -3  -7   3    0.00    1.60
   3  -7  -3    2.40    2.10
   3   7  -2   13.70    2.90
  -3  -7   2   19.50    2.90
   3  -7  -2   13.80    2.10
  -3  -7   2    8.30    2.70
   3  -7  -2   19.40    3.40
   3  -7  -2   17.00    3.20
  -3  -7   2   18.20    2.60
   3   7  -1   40.80    4.20
  -3  -7   1   33.50    4.50
  -3  -7   1   44.60    3.60
   3  -7  -1   43.40    3.80
   3  -7  -1   49.99    4.70
   3  -7  -1   43.80    4.90
  -3  -7   1   34.70    3.10
   3  -7   0   21.80    3.00
  -3  -7   0   15.10    3.00
  -3  -7   0   17.50    2.60
  -3  -7   0   19.80    3.00
  -3  -7   0   17.70    2.30
   3  -7   0   21.90    3.40
   3  -7   0   23.30    4.00
  -3  -7  -1    1.90    1.90
  -3  -7  -1   -1.30    1.60
  -3  -7  -1   -2.90    2.60
  -3  -7  -1    1.80    1.30
   3  -7   1    1.30    1.80
   3  -7   1    0.40    2.80
   3  -7   1    2.50    2.20
   3  -7   2    6.30    2.00
  -3  -7  -2    7.40    1.40
  -3  -7  -2    7.50    1.90
  -3  -7  -2   11.70    2.40
  -3  -7  -2    9.60    3.10
   3  -7   2    5.70    2.40
  -3  -7  -3   55.19    3.60
   3  -7   3   46.40    5.00
  -3  -7  -3   49.80    3.20
  -3  -7  -3   52.59    4.40
   3  -7   3   57.49    4.70
  -3  -7  -4  108.99    6.50
   3  -7   4  120.89    7.00
   3  -7   4  104.49    7.10
  -3  -7  -4  108.49    4.90
  -3  -7  -4  110.79    4.80
  -3  -7  -5   29.80    4.30
   3  -7   5   34.40    4.60
   3  -7   5   30.40    4.80
  -3  -7  -5   33.90    2.40
  -3  -7  -5   35.90    2.30
  -3  -7  -6    8.70    2.90
  -3  -7  -6    4.40    1.00
   3  -7   6   -0.20    2.30
  -3  -7  -6    4.30    1.00
   3  -7   6    8.10    3.20
   3  -7   7   41.10    6.20
   3  -7   7   55.19    5.90
  -3  -7  -7   55.19    6.00
   3  -7   8    2.20    2.10
  -3  -7  -8    1.80    3.80
   3  -7   8   -2.10    3.80
   3  -7   9    3.70    4.50
  -3  -7  -9    7.10    4.50
   3  -8  -8   22.70    6.30
   3  -8  -7   16.80    4.80
  -3  -8   7   13.00    4.10
  -3  -8   6    7.20    2.70
   3  -8  -6    9.10    2.20
   3  -8  -6    9.80    4.30
  -3  -8   5   77.59    6.40
  -3  -8   5   82.89    5.70
   3  -8  -5   85.89    5.60
   3  -8  -5   74.99    7.70
   3  -8  -4   19.50    2.90
  -3  -8   4   15.60    2.80
  -3  -8   4   20.00    3.50
  -3  -8   3   13.60    2.50
   3  -8  -3   17.80    2.60
   3  -8  -3   18.50    3.80
  -3  -8   3   14.30    2.80
  -3  -8   2    5.70    2.70
  -3  -8   2    5.90    2.00
   3  -8  -2    7.70    3.20
   3  -8  -1   50.89    5.40
   3  -8  -1   52.19    4.80
  -3  -8   1   56.89    4.30
  -3  -8   0   37.80    3.90
   3  -8   0   47.50    4.70
  -3  -8  -1   -2.90    2.10
   3  -8   1    4.10    2.90
   3  -8   1   -0.70    1.90
  -3  -8  -1   -0.10    1.50
  -3  -8  -2    9.90    1.80
   3  -8   2    3.40    2.00
   3  -8   2    9.40    2.90
  -3  -8  -2    9.20    2.50
  -3  -8  -2    9.90    2.60
   3  -8   3  113.79    7.30
   3  -8   3  123.49    7.40
  -3  -8  -3  119.79    5.70
  -3  -8  -3  109.89    5.90
  -3  -8  -3  120.79    7.10
  -3  -8  -4   36.10    3.30
   3  -8   4   40.50    5.80
   3  -8   4   42.60    5.10
  -3  -8  -4   40.30    5.20
  -3  -8  -4   39.20    3.20
  -3  -8  -5   82.79    4.30
   3  -8   5   75.09    6.60
   3  -8   5   58.39    7.60
  -3  -8  -5   84.99    4.30
  -3  -8  -5   87.29    6.90
   3  -8   6   39.10    5.60
  -3  -8  -6   49.70    2.90
   3  -8   6   41.80    5.80
  -3  -8  -6   46.00    6.40
  -3  -8  -6   40.90    3.00
  -3  -8  -7    7.90    4.10
   3  -8   7    0.30    2.60
   3  -8   7   -0.20    4.40
   3  -9  -5    1.70    2.20
   3  -9  -5   -8.00    5.30
  -3  -9   5    1.10    3.00
   3  -9  -4   42.00    5.40
  -3  -9   4   41.90    6.00
   3  -9  -4   50.89    8.00
   3  -9  -3    7.90    5.00
   3  -9  -3   10.00    2.80
  -3  -9   3   12.80    3.10
   3  -9  -2   19.10    4.70
  -3  -9   2   21.70    3.30
   3  -9  -2   25.20    3.80
   3  -9  -1   41.30    4.90
  -3  -9   1   43.60    4.90
   3  -9  -1   29.00    4.90
  -3  -9   0   -1.30    2.20
   3  -9   0   -3.10    2.60
   3  -9   0   -4.30    3.30
   3  -9   1   17.50    3.10
  -3  -9  -1   16.60    2.90
   3  -9   1   14.70    4.10
   3  -9   2   20.40    4.40
  -3  -9  -2   20.50    3.10
   3  -9   2   12.80    3.30
  -3  -9  -3    5.20    2.60
   3  -9   3    2.00    3.30
   3  -9   3    3.90    3.70
  -3  -9  -4    1.70    1.80
   3  -9   4   -6.40    3.40
   3  -9   4   -7.40    4.20
   3  -9   5   52.69    6.90
   3  -9   5   62.69    7.90
  -3  -9  -5   46.00    3.80
   4   0 -14   43.90    7.70
  -4   0  13   -5.80    3.50
   4   0 -13    2.50    3.60
  -4   0  12  262.97   14.00
  -4   0  11   -3.60    2.60
  -4   0  10   77.39    5.50
   4   0 -10   72.09    5.70
  -4   0  10   84.49    5.90
  -4   0   9    1.20    1.70
  -4   0   9    2.80    1.90
   4   0  -9   -1.50    1.50
  -4   0   8  447.96   16.50
   4   0  -8  479.65   16.50
   4   0  -7    0.50    1.30
  -4   0   7   -1.30    1.10
  -4   0   7    0.10    1.10
   4   0  -7    1.40    1.40
   4   0  -7    3.80    2.00
   4   0  -6 1664.53   49.00
   4   0  -6 1610.14   49.10
  -4   0   6 1626.14   49.10
   4   0  -6 1632.94   48.90
   4   0  -5    1.80    1.20
   4   0  -5    1.40    1.20
  -4   0   5   -0.30    0.90
   4   0  -5   -0.20    0.90
   4   0  -4   31.90    2.50
  -4   0   4   33.10    2.60
   4   0  -4   32.20    2.40
   4   0  -3    1.10    0.80
   4   0  -3   -0.30    0.90
   4   0  -3   -0.20    0.70
  -4   0   3    1.40    0.80
  -4   0   3    1.00    0.80
  -4   0   2 9999.00  292.07
   4   0  -2 9991.10  292.17
  -4   0   1    0.20    0.60
   4   0  -1    0.80    0.60
   4   0  -1    0.10    0.60
  -4   0   1   -0.10    0.60
  -4   0   0   87.59    3.60
  -4   0   0   81.69    3.80
   4   0   0   88.99    3.90
   4   0   0   87.69    3.60
   4   0   1    0.10    0.60
  -4   0  -1    0.30    0.60
   4   0   2   44.10    2.50
   4   0   2   48.60    2.70
  -4   0  -2   44.00    2.70
  -4   0  -2   46.50    2.50
  -4   0  -3   -0.30    0.50
   4   0   3   -0.10    0.60
  -4   0  -3    0.10    1.00
   4   0   3    0.60    0.70
   4   0   3    0.40    0.80
   4   0   4  395.56   13.50
  -4   0  -4  403.36   13.60
   4   0   4  397.26   12.80
   4   0   4  403.86   12.70
  -4   0  -4  399.86   13.00
   4   0   5   -0.20    0.90
  -4   0  -5    1.00    1.50
  -4   0  -5   -0.10    0.60
   4   0   5    0.90    1.10
   4   0   5   -0.30    1.20
  -4   0  -6  159.18    6.40
   4   0   6  160.18    6.10
   4   0   6  158.98    7.10
  -4   0  -7    2.20    1.30
  -4   0  -7    0.40    0.80
   4   0   7   -1.40    1.40
   4   0   7   -1.10    1.00
   4   0   8  308.97   10.40
  -4   0  -8  293.37   11.10
   4   0   8  284.57   12.00
   4   0   9    1.30    1.60
   4   0   9    1.50    2.10
  -4   0  -9   -0.30    1.70
  -4   0 -10   16.30    2.80
   4   0  10   23.40    3.60
   4   0  10   20.50    2.80
   4   0  11   -4.80    2.90
   4   0  12    5.20    3.80
   4   0  13   -3.70    4.50
  -4  -1  14  103.99   10.80
   4  -1 -14  107.99   10.00
  -4  -1  13   27.40    4.80
   4  -1 -13   19.80    4.50
   4  -1 -12   86.69    6.70
  -4  -1  12   78.09    6.70
   4  -1 -11  148.89    8.40
  -4  -1  11  141.19    8.00
   4   1 -10  302.97   12.80
  -4   1  10  307.97   12.30
   4  -1 -10  311.27   12.40
   4  -1 -10  300.17   13.00
  -4  -1  10  325.87   13.00
  -4  -1  10  290.67   12.60
   4   1  -9   23.80    3.80
  -4   1   9   26.20    3.70
  -4  -1   9   25.30    3.70
  -4  -1   9   26.00    3.40
   4  -1  -9   26.30    3.50
   4  -1  -9   25.20    3.70
  -4   1   8  285.37   10.80
   4   1  -8  269.07   11.00
   4  -1  -8  273.97   10.80
  -4  -1   8  266.17   10.90
   4  -1  -8  279.67   11.50
  -4  -1   8  269.37   11.10
  -4   1   7  143.79    6.70
   4   1  -7  148.29    7.00
   4   1  -7  140.79    6.60
   4  -1  -7  144.59    7.10
  -4  -1   7  144.29    6.70
  -4  -1   7  151.68    7.10
   4  -1  -7  145.99    6.80
   4   1  -6  385.16   14.40
   4   1  -6  445.46   14.40
   4  -1  -6  425.56   14.60
  -4  -1   6  415.36   14.80
   4  -1  -6  410.36   14.80
  -4  -1   6  425.36   14.30
   4  -1  -6  433.76   15.00
   4   1  -5   26.10    2.30
   4   1  -5   27.00    2.70
   4  -1  -5   25.10    2.50
   4  -1  -5   28.50    2.60
   4  -1  -5   25.00    2.80
  -4  -1   5   27.30    2.60
  -4  -1   5   24.00    2.60
   4   1  -4  485.85   16.30
   4   1  -4  513.65   15.80
   4   1  -4  514.65   15.80
   4  -1  -4  506.35   16.40
  -4  -1   4  504.85   16.60
   4  -1  -4  517.55   16.50
   4  -1  -4  456.15   16.90
  -4   1   3    6.40    1.30
   4   1  -3    8.00    1.20
  -4   1   3    9.40    1.50
   4   1  -3    7.00    1.00
   4   1  -3    7.40    1.30
   4  -1  -3    9.60    1.70
   4  -1  -3    7.50    1.50
  -4  -1   3    7.80    1.90
  -4   1   2   39.90    2.60
   4   1  -2   45.10    2.80
   4   1  -2   43.70    2.00
   4   1  -2   42.70    2.00
  -4   1   2   47.00    2.80
   4  -1  -2   45.70    2.70
   4  -1  -2   43.70    2.80
  -4   1   1  825.92   24.80
   4   1  -1  784.92   24.60
   4   1  -1  840.52   23.70
  -4   1   1  839.52   24.80
   4  -1  -1  788.82   24.70
  -4  -1   1  790.42   24.80
   4  -1  -1  838.32   25.00
  -4  -1   1  804.02   23.70
  -4   1   0  461.35   15.50
   4   1   0  490.35   14.70
   4   1   0  528.05   15.40
  -4   1   0  517.05   15.70
  -4  -1   0  487.25   14.70
   4  -1   0  492.85   15.60
   4  -1   0  513.15   15.80
  -4  -1   0  455.65   15.40
   4   1   1    4.90    0.80
  -4   1  -1    4.20    1.10
  -4   1  -1    4.50    1.00
   4   1   1    4.20    0.80
   4  -1   1    2.80    0.90
   4  -1   1    4.10    1.00
  -4  -1  -1    4.90    0.90
  -4   1  -2   60.29    3.40
   4   1   2   59.79    2.70
  -4   1  -2   57.49    3.10
   4   1   2   54.29    2.80
  -4  -1  -2   62.09    2.90
   4  -1   2   60.49    3.20
   4  -1   2   57.29    3.30
  -4  -1  -2   63.99    3.00
   4   1   3   13.70    1.40
   4   1   3   12.80    1.10
   4   1   3   13.20    1.60
  -4   1  -3   12.40    1.60
  -4   1  -3   10.50    1.80
   4  -1   3   12.50    1.70
   4  -1   3   14.50    1.70
  -4  -1  -3   10.70    1.10
  -4  -1  -3   12.50    1.80
  -4   1  -4    1.90    1.40
   4   1   4    2.80    1.00
   4   1   4    3.10    0.80
   4   1   4    2.70    0.60
  -4   1  -4    1.20    0.60
  -4  -1  -4    2.30    0.60
  -4  -1  -4    1.80    1.30
   4  -1   4    3.50    1.30
   4  -1   4    2.10    1.00
  -4   1  -5  251.37    9.80
   4   1   5  254.87    7.80
   4   1   5  242.58    9.40
  -4   1  -5  256.27    9.20
   4   1   5  241.08    7.90
   4  -1   5  247.78    9.10
  -4  -1  -5  246.68    9.40
   4  -1   5  241.58    8.90
  -4  -1  -5  235.88    8.30
   4  -1   5  240.78    9.60
   4   1   6   71.79    2.80
  -4   1  -6   66.79    3.80
   4   1   6   65.49    4.20
   4  -1   6   63.29    3.70
  -4  -1  -6   65.39    5.20
  -4  -1  -6   64.69    3.20
   4  -1   6   71.59    4.30
  -4   1  -7    4.80    1.80
   4   1   7    4.60    1.00
  -4   1  -7    1.60    0.90
   4   1   7    0.50    1.50
  -4  -1  -7    2.50    0.80
   4  -1   7    1.40    1.20
   4  -1   7    2.60    1.50
   4   1   8  321.57   10.00
   4   1   8  303.67   12.60
  -4   1  -8  319.47   12.20
  -4  -1  -8  315.37   11.20
   4  -1   8  304.97   12.00
   4  -1   8  304.17   12.60
  -4   1  -9  105.29    6.30
   4   1   9   94.19    6.10
   4  -1   9   99.89    5.50
  -4  -1  -9  100.59    5.30
   4  -1   9   98.59    6.40
  -4   1 -10    5.90    2.90
   4   1  10    6.70    2.60
  -4  -1 -10    5.80    2.10
   4   1  11   85.19    6.70
   4  -1  11   74.09    6.60
  -4  -1 -11   78.59    6.00
   4   1  12   99.49    8.20
   4  -1  12   96.89    8.20
   4   1  13   -0.50    4.90
   4  -1  13    3.40    4.20
  -4  -2  14   13.50    5.20
   4  -2 -14   28.30    6.20
  -4  -2  13   49.00    6.60
   4  -2 -13   58.89    7.30
   4  -2 -12    1.90    3.10
  -4  -2  12    3.30    3.20
  -4  -2  11   41.30    5.70
  -4  -2  11   50.89    4.90
   4  -2 -11   63.09    5.60
   4   2 -10   43.60    5.70
  -4   2  10   46.70    4.10
  -4  -2  10   46.00    5.20
  -4  -2  10   34.30    4.40
   4  -2 -10   43.10    4.70
   4  -2 -10   46.50    4.60
  -4   2   9  303.27   11.40
   4   2  -9  291.07   12.40
   4  -2  -9  320.37   12.10
   4  -2  -9  306.67   12.90
  -4  -2   9  302.37   12.70
  -4  -2   9  317.17   12.50
  -4   2   8   49.90    3.60
   4   2  -8   51.39    4.80
  -4  -2   8   45.00    4.50
  -4  -2   8   48.20    3.90
   4  -2  -8   55.59    4.30
   4  -2  -8   46.50    4.00
   4   2  -7  518.05   16.40
  -4   2   7  408.46   16.70
   4   2  -7  472.25   16.80
   4  -2  -7  483.45   17.40
  -4  -2   7  478.05   17.20
   4  -2  -7  506.15   16.70
  -4  -2   7  511.25   16.60
  -4   2   6  137.89    6.20
   4   2  -6  149.29    6.20
  -4  -2   6  143.59    7.00
  -4  -2   6  152.88    6.40
   4  -2  -6  141.19    6.90
   4  -2  -6  152.58    6.70
   4   2  -5   17.40    2.00
   4   2  -5   18.60    2.50
  -4   2   5   17.10    2.00
   4  -2  -5   19.80    3.00
  -4  -2   5   17.60    2.10
   4  -2  -5   23.20    2.40
   4  -2  -5   20.70    2.40
  -4   2   4   14.80    2.30
   4   2  -4   14.20    2.10
   4   2  -4   13.50    1.50
  -4  -2   4   16.10    1.70
   4  -2  -4   15.80    2.20
  -4  -2   4   15.60    2.20
   4  -2  -4   12.80    1.90
   4   2  -3   96.59    3.40
  -4   2   3   86.99    4.80
  -4  -2   3   86.19    4.50
   4  -2  -3   98.19    4.70
   4  -2  -3   96.09    4.60
   4   2  -2  229.68    8.20
   4   2  -2  234.78    6.80
  -4   2   2  229.78    8.70
  -4   2   2  233.98    8.30
  -4  -2   2  214.38    8.30
   4  -2  -2  229.98    8.50
   4  -2  -2  223.38    9.40
  -4   2   1  252.47    9.30
  -4   2   1  253.47    9.00
   4   2  -1  272.07    8.80
   4  -2  -1  243.68   10.10
   4  -2  -1  246.38    9.20
  -4  -2   1  259.57    9.00
  -4   2   0   41.10    3.00
   4   2   0   39.20    1.60
   4   2   0   42.60    2.30
   4  -2   0   38.70    3.30
   4  -2   0   39.10    2.70
  -4  -2   0   41.40    1.60
  -4  -2   0   40.90    2.40
   4   2   1  687.43   20.50
  -4   2  -1  656.83   21.50
   4   2   1  694.33   20.50
  -4   2  -1  701.23   21.90
   4  -2   1  665.33   22.70
   4  -2   1  712.03   21.70
  -4  -2  -1  705.13   21.20
  -4  -2  -1  709.93   20.40
  -4   2  -2  251.97    9.20
   4   2   2  249.08    8.50
  -4   2  -2  251.07    9.50
   4   2   2  254.07    7.80
   4  -2   2  249.38    9.20
  -4  -2  -2  267.17    8.50
  -4  -2  -2  252.97    8.40
   4  -2   2  250.27    9.30
   4  -2   2  263.47    9.40
  -4   2  -3  835.92   25.90
   4   2   3  819.22   25.10
  -4   2  -3  835.02   25.60
   4  -2   3  846.32   25.50
  -4  -2  -3  832.92   24.90
   4  -2   3  784.52   25.40
  -4  -2  -3  796.72   24.20
   4  -2   3  804.42   25.70
  -4   2  -4   28.40    2.40
   4   2   4   27.00    2.40
  -4   2  -4   20.40    3.10
   4  -2   4   27.30    2.80
  -4  -2  -4   27.70    2.70
   4  -2   4   25.20    2.40
   4  -2   4   26.80    2.50
  -4  -2  -4   29.70    1.60
   4   2   5   18.30    2.30
  -4   2  -5   18.50    2.10
  -4  -2  -5   23.20    2.90
   4  -2   5   21.40    2.90
   4  -2   5   19.50    2.50
   4  -2   5   20.70    2.50
  -4  -2  -5   22.90    1.40
   4   2   6   74.79    4.50
  -4   2  -6   77.89    4.50
   4  -2   6   81.69    4.90
  -4  -2  -6   77.39    3.20
   4  -2   6   66.49    4.30
  -4   2  -7  373.56   13.90
   4   2   7  349.96   13.70
   4  -2   7  371.96   14.00
  -4  -2  -7  366.26   11.90
   4   2   8    1.70    1.90
  -4   2  -8    2.70    2.50
   4  -2   8    0.20    1.50
   4  -2   8    0.90    1.80
   4   2   9  129.29    7.40
  -4   2  -9  131.69    8.10
   4  -2   9  127.29    6.70
   4  -2   9  122.79    7.30
   4   2  10   61.59    5.40
  -4  -2 -10   60.69    3.80
   4  -2  10   56.49    5.70
   4   2  11   -4.10    2.90
  -4  -2 -11   -0.40    1.60
   4  -2  11    1.50    3.30
   4   2  12   29.60    4.90
   4  -2  12   31.50    5.80
   4   2  13   15.40    5.10
   4  -2  13   24.50    5.90
   4  -3 -13   93.89   10.00
  -4  -3  13   80.89    7.70
   4  -3 -12   27.60    5.20
  -4  -3  12   19.20    3.90
  -4  -3  11   24.60    4.10
  -4  -3  11   25.40    4.70
   4  -3 -11   26.00    4.10
  -4   3  10   86.59    6.40
   4  -3 -10   90.99    5.90
  -4  -3  10   97.19    6.20
   4  -3 -10   93.19    6.70
  -4  -3  10   95.29    7.30
  -4   3   9  155.38    6.80
   4   3  -9  154.88    8.90
   4  -3  -9  152.88    7.70
   4  -3  -9  163.08    8.70
  -4  -3   9  170.28    8.90
  -4  -3   9  162.88    7.90
  -4   3   8   49.20    3.60
   4   3  -8   51.89    5.00
   4   3  -8   52.59    4.60
   4  -3  -8   54.29    4.30
   4  -3  -8   59.79    4.90
  -4  -3   8   62.89    4.30
  -4  -3   8   52.29    5.40
  -4   3   7    1.50    1.20
   4   3  -7    1.40    2.10
   4   3  -7    0.70    1.80
  -4  -3   7    1.00    1.70
   4  -3  -7    0.50    1.70
   4  -3  -7   -1.00    1.30
  -4  -3   7    0.40    1.30
  -4   3   6   10.10    1.80
   4   3  -6   11.40    1.80
  -4  -3   6   13.70    2.40
   4  -3  -6    8.80    1.90
   4  -3  -6   17.00    2.40
   4   3  -5  584.14   20.30
  -4   3   5  628.64   19.70
   4   3  -5  630.64   19.20
   4  -3  -5  623.54   20.40
  -4  -3   5  646.64   19.50
   4  -3  -5  621.44   21.20
   4   3  -4  142.89    5.10
   4   3  -4  144.89    6.40
  -4   3   4  135.69    6.90
  -4   3   4  148.19    5.90
   4  -3  -4  139.19    6.60
   4  -3  -4  149.59    6.40
  -4  -3   4  130.99    5.20
  -4  -3   4  127.59    6.40
  -4   3   3    0.30    1.60
  -4   3   3    0.40    0.80
   4   3  -3    0.30    0.90
   4   3  -3    0.60    0.50
  -4  -3   3    0.80    0.80
   4  -3  -3   -0.30    1.10
  -4  -3   3    0.30    0.50
   4  -3  -3    0.50    1.10
  -4   3   2    3.70    1.70
   4   3  -2    1.90    0.90
  -4  -3   2    0.90    0.70
   4  -3  -2    2.70    1.40
   4  -3  -2    1.80    1.10
  -4   3   1  253.17   10.00
   4   3  -1  268.97    9.00
  -4   3   1  264.37    9.40
   4  -3  -1  273.97    9.80
   4  -3  -1  256.57    9.90
  -4  -3   1  261.57    9.30
  -4   3   0    3.90    1.00
  -4   3   0    5.30    1.70
   4   3   0    5.70    0.90
  -4  -3   0    4.80    0.80
   4  -3   0    6.00    1.50
  -4  -3   0    3.80    0.50
  -4  -3   0    4.80    0.60
   4  -3   0    5.60    1.30
  -4   3  -1    3.50    1.60
   4   3   1    2.30    0.60
  -4   3  -1    0.50    0.80
   4  -3   1    0.20    1.00
  -4  -3  -1    1.40    0.70
   4  -3   1    0.20    1.10
  -4  -3  -1    1.90    0.60
   4   3   2   30.80    2.20
  -4   3  -2   32.80    3.30
  -4  -3  -2   32.30    2.30
   4  -3   2   36.00    3.00
   4  -3   2   32.30    2.80
   4  -3   2   31.00    2.70
  -4  -3  -2   34.40    1.90
  -4   3  -3  103.69    5.40
  -4   3  -3  109.89    5.90
   4   3   3  112.19    5.00
  -4  -3  -3  109.79    4.90
   4  -3   3  107.49    5.50
  -4  -3  -3  110.49    4.00
   4  -3   3  103.49    5.30
   4  -3   3  108.99    5.40
   4   3   4    4.10    1.20
  -4   3  -4    5.80    1.30
   4  -3   4    3.00    1.30
  -4  -3  -4    3.50    0.60
   4  -3   4    3.70    1.90
  -4  -3  -4    7.50    1.80
   4  -3   4    2.90    1.20
   4   3   5  438.56   15.60
  -4   3  -5  462.55   16.10
  -4  -3  -5  448.26   15.70
   4  -3   5  459.55   16.30
   4  -3   5  483.15   16.10
   4  -3   5  426.76   15.90
  -4  -3  -5  466.85   13.60
   4   3   6    0.50    1.50
  -4   3  -6   -0.40    2.10
   4  -3   6   -1.70    1.40
  -4  -3  -6    1.10    0.40
   4  -3   6    1.40    1.60
   4   3   7   -1.60    1.70
   4  -3   7    1.80    1.80
   4  -3   7    2.60    1.70
   4   3   8   20.60    2.90
   4  -3   8   22.00    3.50
   4  -3   8   24.20    3.50
   4   3   9  268.97   11.80
   4  -3   9  258.27   11.20
   4  -3   9  268.17   12.00
   4   3  10   66.09    6.00
   4  -3  10   59.29    6.90
   4   3  11  172.78   10.40
   4  -3  11  174.88   10.30
   4   3  12   -2.60    4.20
   4  -3  12   -9.80    5.00
  -4  -4  13   26.20    5.90
   4  -4 -13   21.90    7.20
   4  -4 -12   22.10    5.80
  -4  -4  12   13.80    4.20
  -4  -4  11    6.80    3.20
   4  -4 -11   17.20    3.70
  -4  -4  10    9.10    2.90
  -4  -4  10    1.50    2.40
   4  -4 -10    4.50    3.10
   4  -4 -10    8.50    2.70
   4  -4  -9   91.09    7.00
   4  -4  -9   81.49    5.60
  -4  -4   9   84.39    5.60
  -4  -4   9   88.99    6.30
   4   4  -8  437.46   17.00
  -4   4   8  458.85   14.90
   4  -4  -8  462.75   16.50
  -4  -4   8  457.15   16.20
   4  -4  -8  476.45   18.20
  -4  -4   8  481.75   17.60
   4   4  -7    1.50    1.90
  -4   4   7    5.50    1.50
   4  -4  -7    8.90    2.10
  -4  -4   7    4.90    1.80
  -4  -4   7    5.70    1.60
   4  -4  -7    2.60    1.80
   4   4  -6  148.39    6.20
  -4   4   6  144.89    5.80
   4  -4  -6  139.49    6.90
   4  -4  -6  152.68    7.60
  -4  -4   6  138.39    7.20
  -4  -4   6  124.19    7.70
  -4   4   5    9.20    1.50
   4   4  -5   11.80    1.60
   4  -4  -5    8.40    2.00
  -4  -4   5    6.20    1.50
   4  -4  -5    8.90    2.00
   4   4  -4   95.39    4.10
  -4   4   4   93.19    5.40
  -4  -4   4  105.19    4.20
  -4  -4   4   99.69    5.40
   4  -4  -4  106.69    5.50
   4  -4  -4  104.69    5.80
  -4   4   3   34.20    2.60
   4   4  -3   36.00    2.00
   4  -4  -3   33.00    3.20
  -4  -4   3   35.50    2.90
   4  -4  -3   35.20    3.20
  -4  -4   3   31.50    1.90
  -4   4   2   11.30    2.20
  -4   4   2   11.40    3.00
   4   4  -2   10.60    1.00
   4  -4  -2   10.60    2.00
   4  -4  -2   11.50    2.00
  -4  -4   2   12.00    1.60
  -4  -4   2   11.80    0.90
  -4   4   1  269.47   10.90
   4  -4  -1  261.47   10.20
  -4  -4   1  268.17    8.10
  -4  -4   1  263.57    9.70
  -4  -4   1  273.57    8.00
   4  -4  -1  276.87   10.70
  -4   4   0  395.66   13.60
  -4   4   0  393.46   14.30
  -4  -4   0  390.56   11.90
  -4  -4   0  406.86   11.90
   4  -4   0  401.16   14.20
   4  -4   0  353.96   14.60
  -4  -4   0  401.66   13.10
  -4   4  -1   37.20    3.10
   4   4   1   42.80    3.20
  -4   4  -1   36.30    3.90
   4  -4   1   34.70    3.30
  -4  -4  -1   43.50    2.50
  -4  -4  -1   40.90    2.40
   4  -4   1   42.30    3.10
  -4  -4  -1   39.90    2.40
   4  -4   1   37.60    3.30
  -4   4  -2  215.78    9.00
   4  -4   2  223.28    9.20
   4  -4   2  218.78    9.20
   4  -4   2  220.38    9.20
  -4  -4  -2  220.18    8.00
  -4  -4  -2  235.68    8.00
  -4  -4  -2  221.98    7.60
   4  -4   3   91.99    5.60
   4  -4   3   85.79    5.10
  -4  -4  -3   95.39    4.70
  -4  -4  -3   92.29    3.70
  -4  -4  -3   92.29    4.70
   4  -4   3  100.39    5.60
   4  -4   4  112.89    6.30
  -4  -4  -4  109.69    5.30
   4  -4   4  110.19    6.30
   4  -4   4  116.69    6.00
  -4  -4  -4  103.29    5.50
  -4  -4  -4  105.29    3.90
   4   4   5  533.25   18.30
  -4   4  -5  537.75   19.10
   4  -4   5  554.54   19.20
  -4  -4  -5  544.85   18.50
   4  -4   5  544.95   19.00
   4  -4   5  569.74   20.70
  -4  -4  -5  537.05   18.40
   4   4   6    4.10    1.70
   4  -4   6    5.60    2.20
   4  -4   6   -0.10    1.70
   4   4   7   51.49    4.30
   4  -4   7   47.20    4.80
   4  -4   7   46.70    4.40
   4   4   8   79.79    5.30
   4  -4   8   79.49    6.10
   4  -4   8   74.59    5.70
   4   4   9    0.30    2.40
   4  -4   9    1.80    2.70
   4  -4   9    0.40    2.60
   4  -4  10   14.20    3.70
   4   4  11  183.48   10.70
   4  -4  11  170.98   10.80
   4   4  12   77.69    9.50
   4  -4  12   51.29    7.80
   4  -5 -12  142.59   11.40
  -4  -5  12  147.59   11.20
  -4  -5  11    3.90    3.40
   4  -5 -11    4.80    3.80
  -4  -5  10  334.37   14.60
  -4  -5  10  328.87   13.60
   4  -5 -10  333.27   15.60
   4  -5  -9   51.19    6.60
  -4  -5   9   70.59    6.10
  -4  -5   9   58.59    4.90
   4  -5  -9   62.59    5.70
   4  -5  -8    1.50    2.50
  -4  -5   8    0.00    1.90
   4  -5  -8    2.60    2.30
  -4  -5   8   -2.70    2.20
   4   5  -7    1.90    2.40
  -4   5   7    4.70    1.60
   4  -5  -7    3.10    2.20
   4  -5  -7    7.90    2.50
  -4  -5   7    8.40    2.30
  -4  -5   7    1.90    1.70
  -4   5   6  248.58    9.30
   4   5  -6  266.77    9.90
  -4  -5   6  274.67   11.30
   4  -5  -6  271.77   10.90
  -4  -5   6  260.47    9.70
   4  -5  -6  250.67   11.60
  -4   5   5    3.80    1.50
   4   5  -5    5.50    1.70
  -4  -5   5    5.90    1.70
   4  -5  -5    5.90    1.90
  -4  -5   5    1.80    1.20
   4  -5  -5    8.10    2.10
   4   5  -4  410.86   12.80
  -4   5   4  409.06   13.40
   4  -5  -4  374.56   15.10
  -4  -5   4  382.56   12.60
   4  -5  -4  389.36   14.30
  -4  -5   4  397.16   14.60
   4   5  -3    0.10    1.10
  -4   5   3    0.50    1.40
   4  -5  -3   -0.60    1.70
  -4  -5   3    1.70    1.20
  -4  -5   3    1.30    0.90
   4  -5  -3    3.50    1.60
   4   5  -2   46.90    2.60
  -4   5   2   47.30    3.40
   4  -5  -2   45.20    4.10
  -4  -5   2   45.90    3.30
   4  -5  -2   50.39    4.00
  -4  -5   2   43.00    2.20
   4  -5  -1    3.80    1.60
   4  -5  -1    2.50    1.80
  -4  -5   1    3.60    1.10
  -4  -5   1    3.70    0.90
  -4  -5   1    3.90    1.10
  -4   5   0   37.80    3.30
  -4  -5   0   35.20    2.60
  -4  -5   0   39.40    2.40
   4  -5   0   33.80    3.60
   4  -5   0   38.80    3.10
  -4  -5   0   40.20    2.50
  -4   5  -1   -0.10    1.40
  -4  -5  -1    0.90    1.20
   4  -5   1    4.30    2.10
  -4  -5  -1    1.30    1.20
   4  -5   1    3.10    1.20
  -4  -5  -1    3.30    0.90
   4  -5   1    0.20    1.50
  -4   5  -2  354.36   13.40
  -4  -5  -2  354.66   12.10
  -4  -5  -2  355.06   11.80
  -4  -5  -2  346.47   12.20
   4  -5   2  372.26   13.80
   4  -5   2  367.06   13.80
   4  -5   2  350.46   13.30
  -4   5  -3   33.30    3.90
  -4  -5  -3   35.10    2.20
  -4  -5  -3   31.30    3.60
   4  -5   3   35.60    4.50
   4  -5   3   38.50    3.90
  -4  -5  -3   31.50    2.80
   4  -5   3   35.60    3.50
  -4  -5  -4  357.36   11.50
   4  -5   4  394.06   14.20
  -4  -5  -4  367.96   13.40
   4  -5   4  363.46   14.20
  -4  -5  -4  361.56   13.20
  -4  -5  -5  210.48    6.80
  -4  -5  -5  213.68    9.10
   4  -5   5  213.58    9.80
   4  -5   5  225.58    9.80
   4  -5   6   68.69    5.00
  -4  -5  -6   65.99    4.80
   4  -5   6   84.49    5.60
  -4  -5  -7    1.70    2.20
   4  -5   7   -2.30    2.00
   4  -5   7    3.70    2.40
  -4  -5  -8   30.00    4.50
   4  -5   8   20.00    3.70
   4  -5   9   21.90    4.00
  -4  -5  -9   35.60    5.30
  -4  -5 -10  127.29    9.00
   4  -5  10  130.39    9.20
   4  -5  11    8.00    5.10
  -4  -5 -11   -1.90    4.10
   4  -6 -11   20.50    5.40
  -4  -6  10    2.00    3.10
  -4  -6  10   -3.20    5.60
   4  -6 -10    5.10    4.50
   4  -6  -9   31.20    5.20
  -4  -6   9   32.90    5.00
  -4  -6   9   31.50    4.50
  -4  -6   8  220.48   10.90
   4  -6  -8  214.68   11.20
   4  -6  -8  213.88   11.70
  -4  -6   8  207.08    9.20
   4  -6  -7   71.49    5.80
  -4  -6   7   69.39    5.50
  -4  -6   7   72.49    4.80
   4  -6  -7   69.19    6.20
   4   6  -6   43.30    4.50
   4  -6  -6   52.99    5.20
  -4  -6   6   52.99    4.50
  -4  -6   6   50.79    3.80
   4  -6  -6   51.69    5.20
  -4   6   5   62.09    4.10
   4   6  -5   67.89    4.40
   4  -6  -5   57.19    5.20
   4  -6  -5   60.49    5.30
  -4  -6   5   61.49    4.80
  -4  -6   5   59.19    4.60
  -4   6   4    0.60    1.60
   4   6  -4    2.50    1.60
  -4  -6   4   -2.20    1.40
   4  -6  -4    0.80    2.10
  -4  -6   4    1.30    1.40
   4  -6  -4   -0.40    2.30
  -4   6   3   28.70    3.30
   4   6  -3   33.90    2.80
  -4  -6   3   35.70    2.60
   4  -6  -3   34.80    4.00
  -4  -6   3   31.30    3.20
   4  -6  -3   29.50    4.30
   4   6  -2  132.59    5.10
  -4   6   2  121.59    6.10
   4  -6  -2  124.09    6.80
  -4  -6   2  106.19    4.70
  -4  -6   2  127.29    6.30
   4  -6  -2  111.29    6.70
  -4   6   1   67.49    4.70
  -4  -6   1   72.09    3.80
  -4  -6   1   69.49    4.20
   4  -6  -1   64.19    5.20
   4  -6  -1   81.39    5.30
   4  -6  -1   68.29    4.60
  -4  -6   1   69.89    3.50
   4  -6   0    4.70    1.60
  -4  -6   0    7.60    1.60
   4  -6   0    6.40    2.10
  -4  -6   0    5.90    1.70
  -4  -6   0    7.80    1.50
  -4   6  -1   31.00    3.70
   4  -6   1   28.90    3.30
  -4  -6  -1   29.10    2.40
   4  -6   1   28.60    4.30
   4  -6   1   30.30    3.60
  -4  -6  -1   28.50    3.30
  -4  -6  -1   26.10    3.20
   4  -6   2   22.40    4.00
  -4  -6  -2   17.70    2.50
   4  -6   2   21.30    3.20
  -4  -6  -2   20.50    2.90
  -4  -6  -2   21.30    1.90
   4  -6   2   13.00    2.10
  -4  -6  -3   16.40    3.10
   4  -6   3   24.40    3.40
   4  -6   3   19.50    4.00
  -4  -6  -3   25.50    2.90
  -4  -6  -3   20.60    1.90
   4  -6   3   20.50    3.20
   4  -6   4  109.79    6.60
  -4  -6  -4  117.69    4.70
  -4  -6  -4  112.99    7.00
  -4  -6  -4  119.69    6.10
  -4  -6  -4  121.69    4.70
   4  -6   4  115.09    6.80
   4  -6   4  116.59    8.10
  -4  -6  -5   38.90    2.20
  -4  -6  -5   48.20    4.10
   4  -6   5   37.00    4.30
  -4  -6  -5   38.70    2.20
   4  -6   5   49.60    4.40
  -4  -6  -6  110.89    6.60
   4  -6   6  109.99    7.30
   4  -6   6  108.79    7.10
  -4  -6  -7   39.00    4.80
   4  -6   7   24.70    3.70
   4  -6   7   28.00    4.60
   4  -6   8   19.40    4.00
   4  -6   8   32.50    4.20
  -4  -6  -8   32.10    4.70
   4  -6   9    0.50    3.60
   4  -6  10   73.39    9.40
  -4  -6 -10   65.89    8.30
   4  -7 -10   61.59    9.20
  -4  -7   9   26.60    4.60
   4  -7  -9   22.50    6.80
   4  -7  -8    7.60    4.00
  -4  -7   8    4.80    3.20
   4  -7  -7   84.89    8.30
  -4  -7   7   73.19    5.30
  -4  -7   7   74.89    6.20
  -4  -7   6  245.58    9.40
   4  -7  -6  231.68   13.40
  -4  -7   6  231.98   11.10
  -4  -7   5   83.49    6.20
   4  -7  -5   85.99    6.90
  -4  -7   5   89.69    4.80
   4  -7  -4   -0.40    2.80
   4  -7  -4    1.70    2.60
  -4  -7   4    2.80    2.00
  -4  -7   4   -0.80    1.60
  -4  -7   3  269.07    9.50
   4  -7  -3  268.87   12.20
   4  -7  -3  260.37   11.70
  -4  -7   3  263.77   11.30
   4   7  -2   -0.30    1.90
  -4  -7   2    2.50    1.60
   4  -7  -2    1.90    1.70
   4  -7  -2   -1.90    2.40
  -4  -7   2    3.10    1.40
   4  -7  -2   -1.20    2.60
   4  -7  -1   11.80    3.10
   4  -7  -1   12.80    2.50
   4  -7  -1    8.60    2.90
  -4  -7   1   12.20    2.00
  -4  -7   1   15.20    2.10
  -4  -7   0    2.70    3.20
  -4  -7   0    3.20    1.80
  -4  -7   0    2.00    1.30
   4  -7   0    0.20    2.60
   4  -7   0   -1.30    1.70
   4  -7   1   53.99    5.00
  -4  -7  -1   58.29    3.70
  -4  -7  -1   46.10    3.70
   4  -7   1   54.49    4.70
  -4  -7  -2   80.39    4.30
   4  -7   2   79.49    5.50
  -4  -7  -2   76.69    4.70
   4  -7   2   81.49    6.00
   4  -7   3  143.49    7.70
  -4  -7  -3  138.59    6.90
  -4  -7  -3  138.59    6.00
   4  -7   3  145.89    8.10
  -4  -7  -3  141.29    6.20
   4  -7   4    8.70    2.40
   4  -7   4    6.30    2.70
  -4  -7  -4    4.80    1.10
  -4  -7  -4    4.70    1.30
  -4  -7  -4    2.40    2.20
  -4  -7  -5  111.39    4.60
  -4  -7  -5  113.69    7.10
   4  -7   5  104.49    7.60
  -4  -7  -5  111.39    4.60
   4  -7   5  120.39    7.50
   4  -7   6    6.80    3.00
  -4  -7  -6    8.80    3.00
   4  -7   6    9.80    3.80
   4  -7   7   31.70    4.90
   4  -7   7   32.80    5.30
  -4  -7  -7   24.10    4.10
  -4  -7  -8    5.90    3.90
  -4  -7  -9  159.08   10.70
   4  -7   9  130.99   11.10
   4  -8  -8   14.90    4.90
  -4  -8   8    9.70    4.30
   4  -8  -7  112.99   11.10
  -4  -8   7  114.69    8.30
  -4  -8   6    0.90    2.50
   4  -8  -6    1.50    4.40
  -4  -8   5    5.40    3.40
   4  -8  -5    3.90    2.20
   4  -8  -5   10.20    4.40
   4  -8  -4   50.79    6.10
   4  -8  -4   41.80    4.60
  -4  -8   4   49.20    6.00
   4  -8  -3    6.00    2.10
  -4  -8   3    5.30    2.20
   4  -8  -3    8.30    4.20
  -4  -8   2   20.00    3.00
   4  -8  -2   26.10    4.60
   4  -8  -2   18.10    2.80
   4  -8  -1   22.10    3.60
  -4  -8   1   21.20    3.20
   4  -8  -1   21.10    4.10
  -4  -8   0   67.19    4.60
   4  -8   0   67.59    6.30
   4  -8   0   56.69    5.40
  -4  -8   0   65.69    4.30
   4  -8   1   52.19    6.40
  -4  -8  -1   58.69    4.20
  -4  -8  -1   46.40    4.30
   4  -8   1   60.09    5.40
  -4  -8  -2   21.50    3.10
   4  -8   2   14.20    2.60
  -4  -8  -2   22.40    3.10
   4  -8   2   23.30    3.80
  -4  -8  -2   21.90    2.90
  -4  -8  -3    2.30    1.70
  -4  -8  -3   -1.70    2.50
  -4  -8  -3    0.40    1.40
   4  -8   3    5.30    2.70
  -4  -8  -4   23.00    3.00
  -4  -8  -4   19.00    3.70
   4  -8   4   17.30    3.60
   4  -8   4   20.50    3.80
  -4  -8  -4   18.90    2.70
  -4  -8  -5   83.59    4.30
  -4  -8  -5   80.39    6.70
  -4  -8  -5   84.59    4.30
   4  -8   5   70.09    6.80
   4  -8   5   85.79    7.90
   4  -8   6  175.28   10.10
   4  -8   6  177.58   10.90
  -4  -8  -6  171.88    6.30
  -4  -8  -6  172.78    9.80
  -4  -8  -6  157.88    6.20
   4  -8   7  162.78   10.40
  -4  -8  -7  172.88   10.60
   4  -8   7  175.78   12.00
  -4  -9   5   68.09    7.50
   4  -9  -5   77.39   10.10
   4  -9  -5   67.09    6.30
   4  -9  -4  141.79    8.50
   4  -9  -4  139.79   11.30
  -4  -9   4  155.48    9.50
  -4  -9   3   -0.70    3.00
   4  -9  -3    6.90    3.60
   4  -9  -3    2.70    4.60
  -4  -9   2   49.80    5.60
   4  -9  -2   55.19    6.00
   4  -9  -2   57.19    7.40
   4  -9  -1    7.60    4.30
  -4  -9   1    7.40    2.40
   4  -9  -1   10.90    3.20
  -4  -9   0   11.90    2.70
   4  -9   0   13.00    3.60
   4  -9   0   11.40    4.60
  -4  -9  -1   14.90    3.10
   4  -9   1   17.80    4.70
   4  -9   2   17.20    4.70
  -4  -9  -2   17.30    3.30
   4  -9   2   12.80    3.20
  -4  -9  -3   43.60    4.20
   4  -9   3   48.60    6.40
   4  -9   3   42.50    6.20
   4  -9   4   93.49    9.40
   4  -9   4   81.09    7.80
  -4  -9  -4   83.39    5.00
   5   0 -14   10.90    6.30
   5   0 -13    0.60    3.90
   5   0 -11   -1.20    2.30
   5   0 -10  467.35   19.90
   5   0 -10  439.36   17.10
  -5   0   9    1.10    2.10
   5   0  -9   -0.70    1.90
   5   0  -9    0.20    2.20
   5   0  -8    8.60    1.90
  -5   0   8    5.60    1.80
   5   0  -8    7.30    2.20
   5   0  -7    0.90    2.10
   5   0  -7    0.00    1.50
  -5   0   7   -1.00    1.20
   5   0  -7   -0.10    1.30
   5   0  -6   95.29    5.20
   5   0  -6   91.59    4.70
   5   0  -6   83.89    5.10
  -5   0   6   91.59    5.20
   5   0  -5    2.90    1.40
   5   0  -5    0.40    1.10
  -5   0   5    0.60    1.90
   5   0  -5    0.60    0.90
  -5   0   4 1076.29   33.70
   5   0  -4 1117.79   33.10
   5   0  -4 1089.59   33.10
   5   0  -3    3.50    1.00
   5   0  -3   -1.00    1.00
  -5   0   3    0.70    1.00
  -5   0   3    0.00    1.00
   5   0  -2  549.54   17.20
  -5   0   2  482.25   16.90
  -5   0   2  527.85   16.40
   5   0  -2  534.65   16.50
   5   0  -1   -0.40    0.70
   5   0  -1   -0.30    0.90
  -5   0   1    0.00    0.70
  -5   0   1    0.70    0.80
   5   0   0 1068.29   31.20
   5   0   0 1035.00   31.70
  -5   0   0  996.90   31.60
  -5   0   0 1095.09   31.30
  -5   0  -1   -0.30    0.90
  -5   0  -1    2.50    1.00
   5   0   1   -0.40    0.70
   5   0   1    0.10    0.70
   5   0   2  158.18    6.20
   5   0   2  151.68    6.20
  -5   0  -2  159.38    6.30
  -5   0  -3   -2.00    1.20
   5   0   3   -1.10    0.70
   5   0   3   -0.50    0.70
  -5   0  -3    0.50    0.50
   5   0   3    0.50    0.90
  -5   0  -4   60.79    3.30
   5   0   4   69.79    3.40
   5   0   4   67.09    3.60
  -5   0  -4   68.29    4.10
   5   0   4   65.49    3.70
  -5   0  -5   -0.40    0.60
  -5   0  -5   -0.80    1.80
   5   0   5   -0.90    0.90
  -5   0  -6    9.60    1.50
   5   0   6    7.50    1.40
   5   0   6    5.30    1.60
   5   0   7    0.90    1.10
   5   0   7    0.70    1.60
  -5   0  -8  537.85   18.20
   5   0   8  522.85   19.40
   5   0   8  554.54   17.30
   5   0   9    1.10    1.60
   5   0   9    2.10    2.20
   5   0  10   93.89    7.00
   5   0  11   -6.00    3.30
   5   0  12   14.00    4.50
   5   0  13    1.90    5.10
   5   1 -14   37.60    6.30
   5  -1 -14   51.49    7.20
   5   1 -13   27.20    4.40
   5  -1 -13   27.30    5.20
   5  -1 -12  156.48    9.30
  -5  -1  12  149.49    9.50
   5  -1 -11  115.09    7.60
  -5  -1  11  122.39    7.30
   5   1 -10   81.59    6.60
  -5   1  10   73.59    5.80
   5  -1 -10   79.29    5.80
  -5  -1  10   83.59    5.70
   5  -1 -10   70.59    5.90
  -5  -1  10   82.89    6.30
  -5   1   9   63.69    4.90
   5   1  -9   62.89    5.50
   5  -1  -9   53.09    4.90
  -5  -1   9   61.19    4.40
  -5  -1   9   55.09    5.10
   5  -1  -9   52.39    4.80
   5   1  -8  724.53   23.70
  -5   1   8  740.03   23.70
   5   1  -8  651.03   23.50
  -5  -1   8  751.22   24.30
   5  -1  -8  678.03   23.50
   5  -1  -8  716.33   24.20
  -5  -1   8  714.33   23.60
   5   1  -7  142.89    6.80
   5   1  -7  146.69    6.70
   5   1  -7  142.79    7.20
   5  -1  -7  151.38    7.30
  -5  -1   7  146.49    7.30
   5  -1  -7  141.19    7.10
   5   1  -6   89.09    5.10
   5   1  -6   94.29    4.90
   5   1  -6   92.59    4.60
   5  -1  -6   88.89    5.60
   5  -1  -6   91.99    5.20
  -5  -1   6   78.69    5.00
   5  -1  -6   86.69    4.80
   5   1  -5    0.60    1.10
   5   1  -5    1.00    1.10
   5   1  -5   -1.90    1.30
  -5   1   5    0.90    1.20
   5  -1  -5    0.40    1.00
  -5  -1   5    0.00    1.30
   5  -1  -5    0.00    0.90
   5  -1  -5   -3.10    1.40
  -5   1   4   75.59    4.50
   5   1  -4   77.99    4.40
   5   1  -4   82.39    3.70
  -5   1   4   73.69    4.20
   5   1  -4   74.69    3.70
  -5  -1   4   71.59    4.40
   5  -1  -4   74.99    4.10
   5  -1  -4   74.29    5.40
   5   1  -3  125.89    4.90
  -5   1   3  126.79    5.70
   5   1  -3  128.79    5.70
   5   1  -3  128.39    4.90
  -5   1   3  129.99    5.70
  -5  -1   3  127.79    5.90
   5  -1  -3  120.39    5.80
  -5   1   2  994.30   29.80
   5   1  -2  948.41   28.50
  -5   1   2 1013.90   29.70
   5   1  -2 1005.80   29.70
  -5  -1   2  951.50   28.50
   5  -1  -2  958.10   29.90
   5  -1  -2  969.60   29.70
  -5  -1   2  931.31   29.80
  -5   1   1 1030.40   30.90
   5   1  -1 1016.80   30.60
   5   1  -1 1021.20   29.60
  -5   1   1 1017.00   30.70
  -5  -1   1  978.30   30.80
   5  -1  -1 1015.60   30.70
  -5  -1   1 1019.20   29.70
   5   1   0  400.96   13.20
  -5   1   0  412.26   13.50
  -5   1   0  392.26   13.40
   5   1   0  396.66   12.40
   5  -1   0  405.56   13.50
   5  -1   0  421.66   13.70
  -5  -1   0  401.76   13.40
  -5   1  -1  306.57   10.50
   5   1   1  299.87    9.90
   5   1   1  287.17    9.50
  -5   1  -1  288.37   10.20
  -5  -1  -1  300.77    9.60
   5  -1   1  306.37   10.50
  -5  -1  -1  267.67   10.60
   5  -1   1  283.67   10.30
   5   1   2    1.10    0.80
   5   1   2    1.40    0.90
  -5   1  -2    5.30    1.50
  -5   1  -2    1.60    1.00
  -5  -1  -2    1.90    1.00
   5  -1   2    0.50    0.80
   5  -1   2    1.20    0.90
  -5  -1  -2    1.40    0.60
   5   1   3  246.98    9.20
  -5   1  -3  257.67    9.30
   5   1   3  264.97    8.50
   5   1   3  254.97    8.70
  -5   1  -3  263.57    9.70
  -5  -1  -3  257.67    8.80
   5  -1   3  248.38    9.40
  -5  -1  -3  258.47    9.20
   5  -1   3  259.97    9.40
  -5   1  -4   49.30    3.90
   5   1   4   49.20    2.70
   5   1   4   43.90    2.90
   5   1   4   48.10    2.40
  -5   1  -4   45.70    2.90
  -5  -1  -4   46.00    3.50
  -5  -1  -4   49.50    2.60
   5  -1   4   46.80    3.30
   5  -1   4   43.20    3.10
  -5   1  -5    9.80    1.60
   5   1   5   11.60    1.30
   5   1   5    8.60    1.50
   5  -1   5   10.10    1.90
   5  -1   5    7.40    1.40
  -5  -1  -5    6.50    2.10
  -5  -1  -5   10.00    1.20
   5   1   6  101.49    3.80
   5   1   6   91.99    5.10
  -5   1  -6   94.99    4.90
   5  -1   6   89.09    5.20
   5  -1   6   96.79    4.90
  -5  -1  -6   97.99    4.40
  -5   1  -7  301.47   11.60
   5   1   7  319.27    9.90
   5   1   7  313.97   12.30
   5  -1   7  304.37   12.30
  -5  -1  -7  315.07   10.90
   5  -1   7  311.77   11.30
  -5   1  -8    3.30    1.30
   5   1   8    2.20    2.00
   5  -1   8    1.00    1.90
   5  -1   8    4.40    1.70
  -5  -1  -8    3.70    1.10
   5   1   9    4.00    2.30
   5  -1   9    0.20    2.10
   5  -1   9    3.00    1.90
   5   1  10    1.10    2.90
   5  -1  10    2.20    2.80
   5   1  11   32.90    4.60
   5  -1  11   30.50    5.40
   5   1  12   -2.70    4.40
   5  -1  12    5.40    4.00
   5   1  13    4.50    5.70
   5  -1  13    4.00    6.70
   5  -2 -13    3.60    4.40
  -5  -2  13   -1.70    4.10
   5  -2 -12   44.20    6.80
  -5  -2  12   41.70    5.50
   5  -2 -11  194.38   12.30
  -5  -2  11  245.78   13.00
  -5  -2  11  225.48   10.70
  -5   2  10  408.06   14.50
  -5  -2  10  354.76   15.30
   5  -2 -10  383.06   15.80
   5  -2 -10  360.56   14.50
  -5  -2  10  369.36   14.70
  -5   2   9   20.30    3.30
   5   2  -9   13.20    3.60
  -5  -2   9   12.50    3.00
  -5  -2   9   11.00    2.30
   5  -2  -9    8.40    2.40
   5  -2  -9   11.60    2.90
  -5   2   8   -1.40    1.50
   5   2  -8   -0.40    2.30
   5   2  -8    1.20    2.00
   5  -2  -8   -2.20    1.50
   5  -2  -8   -1.40    1.60
  -5  -2   8   -0.80    1.80
  -5  -2   8    2.50    1.60
   5   2  -7    3.50    2.20
   5   2  -7    2.60    1.70
  -5   2   7    1.20    1.30
  -5  -2   7    2.90    1.70
  -5  -2   7    3.90    1.40
   5  -2  -7    4.40    1.60
   5  -2  -7    2.90    1.50
  -5   2   6   76.79    4.40
   5   2  -6   77.99    4.10
   5   2  -6   69.99    4.70
  -5  -2   6   75.39    5.10
   5  -2  -6   72.09    4.70
   5  -2  -6   68.09    4.60
   5   2  -5    3.30    1.70
  -5   2   5    2.60    1.90
   5   2  -5    3.50    1.10
   5   2  -5    1.90    1.10
  -5  -2   5    4.80    1.60
   5  -2  -5    5.50    2.20
   5  -2  -5    3.70    1.40
   5  -2  -5    4.50    1.70
  -5   2   4  957.70   29.50
   5   2  -4  904.21   27.50
   5   2  -4  953.90   29.00
   5   2  -4  897.71   27.60
   5  -2  -4  948.31   29.20
   5  -2  -4  927.91   29.40
  -5  -2   4  918.61   29.30
  -5   2   3  136.19    6.00
   5   2  -3  142.99    4.90
   5   2  -3  143.79    4.80
  -5   2   3  142.79    6.50
   5   2  -3  138.39    6.10
   5  -2  -3  142.79    6.50
  -5  -2   3  141.29    6.40
   5  -2  -3  145.49    6.30
  -5   2   2   32.20    2.50
   5   2  -2   30.10    1.20
   5   2  -2   26.60    2.50
   5   2  -2   25.50    1.20
  -5   2   2   32.20    2.90
   5  -2  -2   29.50    2.90
  -5  -2   2   29.80    3.00
   5  -2  -2   28.70    2.40
  -5   2   1    0.60    1.30
   5   2  -1    0.60    0.20
  -5   2   1    0.40    0.90
   5   2  -1   -0.50    0.90
   5  -2  -1    1.60    1.30
   5  -2  -1    1.50    0.90
  -5  -2   1   -0.50    0.60
  -5   2   0   59.29    3.90
  -5   2   0   67.69    3.80
   5   2   0   66.59    2.40
   5   2   0   67.69    3.30
   5  -2   0   67.69    4.00
  -5  -2   0   66.59    2.50
  -5  -2   0   62.09    3.30
   5  -2   0   62.39    3.70
   5   2   1   31.90    1.80
  -5   2  -1   31.30    2.60
   5   2   1   33.00    2.10
  -5   2  -1   31.90    3.00
   5  -2   1   31.40    2.70
   5  -2   1   31.80    2.50
  -5  -2  -1   31.20    2.10
  -5   2  -2   99.49    5.40
  -5   2  -2  104.19    5.00
   5   2   2  104.09    3.90
   5   2   2   97.39    4.20
   5  -2   2  102.39    5.10
  -5  -2  -2   97.69    4.20
   5  -2   2  100.79    5.00
  -5  -2  -2  106.69    4.30
   5   2   3  568.24   16.30
  -5   2  -3  562.44   18.70
  -5   2  -3  548.45   18.40
   5   2   3  561.34   17.70
   5   2   3  523.75   16.30
  -5  -2  -3  545.45   17.20
   5  -2   3  561.14   18.50
  -5  -2  -3  565.94   17.60
   5  -2   3  569.64   18.30
   5  -2   3  539.75   18.30
  -5   2  -4    0.40    0.90
   5   2   4    0.20    0.90
  -5   2  -4    2.00    2.10
  -5  -2  -4    0.80    0.60
   5  -2   4    0.50    1.40
  -5  -2  -4   -0.50    1.50
   5  -2   4    1.20    1.00
   5  -2   4    0.70    1.10
  -5   2  -5   12.00    1.80
   5   2   5   12.20    1.90
  -5  -2  -5    9.90    2.40
   5  -2   5   12.80    2.10
   5  -2   5    9.80    1.80
  -5  -2  -5   10.70    1.20
   5   2   6    0.70    1.40
  -5   2  -6    1.20    1.10
   5  -2   6   -0.80    1.50
  -5  -2  -6   -0.50    0.60
   5  -2   6   -1.00    1.20
   5   2   7   99.09    5.70
  -5   2  -7  104.39    5.60
   5  -2   7   99.69    6.00
  -5  -2  -7   96.79    4.30
   5   2   8   19.50    2.70
   5  -2   8   21.80    3.40
   5  -2   8   24.60    3.50
   5   2   9  236.28   10.60
   5  -2   9  221.58   10.80
   5  -2   9  218.38    9.70
   5   2  10    8.30    2.90
   5  -2  10    4.90    3.30
   5   2  11  110.89    8.00
   5  -2  11  104.39    8.10
   5   2  12   11.30    4.40
   5  -2  12    6.50    5.20
  -5  -3  13   49.90    7.50
   5  -3 -13   46.90    6.70
   5  -3 -12   22.50    4.30
  -5  -3  12   10.10    3.70
  -5  -3  11    9.60    5.50
   5  -3 -11    5.10    3.40
  -5  -3  11    7.10    2.90
  -5  -3  10  133.59    9.30
   5  -3 -10  140.89    8.80
  -5  -3  10  131.89    7.40
   5  -3 -10  147.19    8.50
   5   3  -9    2.10    2.60
  -5   3   9   -0.40    1.80
  -5  -3   9    1.70    2.30
  -5  -3   9   -0.70    1.90
   5  -3  -9   -4.40    2.20
   5  -3  -9    1.70    2.30
   5   3  -8    2.00    2.20
   5   3  -8   12.10    3.00
  -5   3   8    5.40    1.80
  -5  -3   8    5.90    1.80
   5  -3  -8    9.70    2.30
   5  -3  -8    4.70    2.00
  -5   3   7  465.15   15.90
   5   3  -7  482.55   15.80
   5   3  -7  467.75   17.10
   5  -3  -7  450.75   16.70
   5  -3  -7  477.15   17.60
  -5  -3   7  486.25   16.00
   5   3  -6    4.70    1.50
   5   3  -6    3.00    3.10
  -5   3   6    3.80    1.50
   5  -3  -6    3.70    1.70
  -5  -3   6    2.80    1.50
  -5  -3   6    3.70    1.20
   5  -3  -6    0.80    1.70
   5   3  -5  123.69    6.30
  -5   3   5  114.39    5.60
   5   3  -5  134.49    4.90
  -5  -3   5  117.99    6.20
   5  -3  -5  128.99    6.40
   5  -3  -5  118.89    6.50
  -5  -3   5  122.39    5.10
   5   3  -4    2.30    1.00
   5   3  -4    3.50    1.70
  -5  -3   4    1.20    0.90
   5  -3  -4    1.20    1.20
   5  -3  -4    0.70    1.30
   5   3  -3   20.90    1.00
   5   3  -3   22.70    1.00
   5   3  -3   20.80    2.60
  -5   3   3   20.90    3.30
   5  -3  -3   22.50    2.50
  -5  -3   3   17.50    2.00
   5  -3  -3   20.80    2.90
  -5   3   2  234.88    9.80
  -5   3   2  249.78    9.30
   5   3  -2  244.78    9.00
   5  -3  -2  243.78    9.80
   5  -3  -2  260.57    9.80
  -5  -3   2  245.08    9.30
  -5   3   1  504.95   17.30
  -5   3   1  483.85   16.60
   5   3  -1  516.35   16.10
   5  -3  -1  502.65   17.30
   5  -3  -1  522.75   17.10
  -5  -3   1  505.65   16.60
   5   3   0  147.79    5.60
  -5   3   0  150.88    6.40
  -5   3   0  144.09    7.00
   5  -3   0  150.48    6.80
  -5  -3   0  149.39    6.10
   5  -3   0  148.39    6.70
  -5   3  -1   25.40    2.50
   5   3   1   21.90    1.70
  -5   3  -1   20.70    3.30
  -5  -3  -1   23.70    1.60
   5  -3   1   21.90    2.80
   5  -3   1   19.30    2.40
  -5  -3  -1   22.50    1.80
  -5   3  -2  306.97   11.20
  -5   3  -2  282.07   11.40
   5   3   2  298.47    9.10
   5   3   2  300.07   10.00
   5  -3   2  283.67   11.10
   5  -3   2  312.57   11.50
  -5  -3  -2  307.37    9.90
  -5  -3  -2  296.87   10.00
   5  -3   2  303.67   11.30
   5   3   3    2.80    1.30
  -5   3  -3    2.20    2.30
   5  -3   3    1.60    1.70
  -5  -3  -3    2.00    1.20
  -5  -3  -3    2.40    0.60
   5  -3   3    3.60    1.30
   5  -3   3    2.30    1.30
   5   3   4    9.30    1.50
  -5   3  -4    9.70    1.60
   5  -3   4   10.00    1.90
   5  -3   4   10.60    2.00
   5  -3   4   19.60    3.00
  -5  -3  -4    9.60    2.00
  -5  -3  -4   12.20    1.30
   5   3   5  112.79    5.60
  -5   3  -5  123.39    6.10
   5  -3   5  118.69    6.20
  -5  -3  -5  116.09    6.10
  -5  -3  -5  126.29    4.40
   5  -3   5  108.89    6.10
   5   3   6   12.50    2.20
  -5   3  -6    9.90    1.80
  -5  -3  -6   10.50    1.20
   5  -3   6    6.00    1.70
   5  -3   6    7.50    2.00
  -5   3  -7  216.98    9.70
   5   3   7  220.18    9.60
  -5  -3  -7  225.28    7.40
   5  -3   7  220.38   10.00
   5  -3   7  213.68    9.60
   5   3   8   12.90    2.60
   5  -3   8   22.90    3.70
   5  -3   8   12.00    3.00
   5   3   9  109.59    7.00
   5  -3   9  118.99    7.80
   5   3  10    3.90    3.00
   5  -3  10    0.90    3.00
   5   3  11   95.89    8.50
   5  -3  11   88.49    7.90
   5   3  12   71.89    9.20
   5  -3  12   90.29    9.10
  -5  -4  12   84.19    7.60
   5  -4 -12   93.19   10.50
   5  -4 -11   66.69    7.30
  -5  -4  11   68.19    6.30
   5  -4 -10   24.70    4.40
  -5  -4  10   27.50    4.30
  -5  -4  10   28.40    4.00
  -5  -4   9   72.09    6.10
   5  -4  -9   74.09    6.10
   5  -4  -9   73.19    5.80
  -5  -4   9   70.49    5.10
  -5   4   8  129.39    6.00
   5   4  -8  133.49    6.70
  -5  -4   8  134.49    6.40
   5  -4  -8  123.09    7.20
   5  -4  -8  119.79    7.60
  -5   4   7    5.00    1.60
   5   4  -7    4.90    2.00
  -5  -4   7    5.30    2.00
   5  -4  -7    1.30    1.80
   5  -4  -7    3.60    2.10
  -5  -4   7    6.10    1.50
  -5   4   6  165.48    6.80
   5   4  -6  159.08    6.30
   5  -4  -6  157.18    7.80
   5  -4  -6  163.68    8.30
  -5  -4   6  149.19    6.60
  -5  -4   6  156.28    7.70
  -5   4   5   86.89    6.20
   5   4  -5  102.29    4.20
   5  -4  -5   97.59    5.70
  -5  -4   5   89.19    5.30
  -5  -4   5   98.29    4.30
   5  -4  -5   96.79    6.00
  -5   4   4  173.68    7.20
   5   4  -4  185.28    5.90
   5  -4  -4  171.88    8.00
  -5  -4   4  172.58    5.90
   5  -4  -4  172.78    8.40
  -5  -4   4  171.58    7.80
  -5   4   3  365.16   12.50
  -5  -4   3  318.87   12.30
   5  -4  -3  332.87   12.70
   5  -4  -3  324.37   13.10
   5  -4  -2   73.29    4.70
  -5  -4   2   78.19    4.30
   5  -4  -2   71.99    4.80
  -5   4   1  221.98    8.80
   5  -4  -1  227.68    9.50
   5  -4  -1  222.88    9.30
  -5  -4   1  215.48    8.50
  -5   4   0  155.58    7.00
   5  -4   0  156.68    7.20
  -5  -4   0  149.79    6.30
   5  -4   0  153.88    7.30
  -5   4  -1  109.79    5.80
   5  -4   1  121.09    6.20
  -5  -4  -1  116.79    5.10
   5  -4   1  121.99    6.40
  -5  -4  -1  124.49    4.50
  -5  -4  -1  120.29    5.00
  -5   4  -2  251.27   10.10
   5  -4   2  244.98   10.20
  -5  -4  -2  235.28    8.60
   5  -4   2  237.98   10.10
   5  -4   2  246.08    9.90
  -5  -4  -2  250.47    8.70
  -5  -4  -2  259.47    8.50
  -5   4  -3  200.98    8.70
   5  -4   3  193.98    8.90
   5  -4   3  180.88    9.60
  -5  -4  -3  194.38    7.50
  -5  -4  -3  194.28    7.70
   5  -4   3  187.48    8.50
  -5  -4  -3  190.28    6.90
   5   4   4    2.30    1.20
  -5   4  -4    1.80    1.30
   5  -4   4    4.20    1.70
   5  -4   4    4.00    2.00
   5  -4   4    2.40    1.90
  -5  -4  -4    1.20    1.80
  -5  -4  -4    4.40    0.80
  -5  -4  -4    5.90    1.40
  -5   4  -5   45.00    5.10
   5   4   5   37.10    3.10
   5  -4   5   33.80    4.00
  -5  -4  -5   30.50    1.80
   5  -4   5   26.20    3.30
  -5  -4  -5   31.70    4.20
   5   4   6    6.20    1.80
  -5   4  -6    0.10    1.70
   5  -4   6   -1.10    2.00
   5   4   7   51.59    4.20
   5  -4   7   47.60    5.10
   5  -4   7   56.59    5.30
   5   4   8    1.20    2.20
   5  -4   8   -0.50    2.40
   5  -4   8    2.70    2.60
   5   4   9   37.20    4.80
   5  -4   9   39.20    5.10
   5   4  10  247.88   12.70
   5  -4  10  265.27   13.00
   5   4  11   26.20    5.20
   5  -4  11   26.60    6.30
  -5  -5  12   70.89    7.80
   5  -5 -12   83.39   10.90
   5  -5 -11    7.30    5.30
  -5  -5  11    2.90    3.40
   5  -5 -10    3.60    3.80
  -5  -5  10    3.50    2.80
  -5  -5  10    0.40    3.50
   5  -5  -9  115.19    8.10
  -5  -5   9  114.99    8.00
  -5  -5   9  115.59    6.70
   5  -5  -8  125.39    8.50
   5  -5  -8  137.09    7.90
  -5  -5   8  145.89    8.10
  -5  -5   8  134.19    6.60
  -5   5   7   -0.50    1.70
   5   5  -7    1.60    2.10
  -5  -5   7    1.00    1.60
  -5  -5   7   -0.40    2.10
   5  -5  -7   -0.50    2.30
   5  -5  -7    0.40    2.40
   5   5  -6  479.35   15.80
  -5   5   6  506.55   16.30
  -5  -5   6  470.65   15.90
   5  -5  -6  498.55   18.80
  -5  -5   6  490.25   18.10
   5  -5  -6  480.85   17.70
  -5   5   5   55.89    3.80
   5   5  -5   50.89    3.20
  -5  -5   5   47.10    3.10
  -5  -5   5   51.19    4.40
   5  -5  -5   52.89    4.80
   5  -5  -5   52.69    4.80
   5   5  -4    1.60    1.00
   5  -5  -4    4.60    2.00
  -5  -5   4   -0.30    1.40
   5  -5  -4    0.60    1.90
  -5  -5   4   -0.50    0.80
  -5   5   3   26.90    3.10
   5  -5  -3   25.80    3.80
  -5  -5   3   24.80    2.90
   5  -5  -3   28.00    3.50
   5  -5  -2  273.57   11.40
  -5  -5   2  255.47   10.40
   5  -5  -2  277.07   11.20
  -5   5   1   10.90    2.00
  -5  -5   1   10.20    1.80
   5  -5  -1   14.00    2.50
  -5   5   0  299.37   11.80
   5  -5   0  322.07   12.80
   5  -5   0  324.17   12.60
  -5  -5   0  315.47   11.30
  -5  -5   0  313.17    9.50
  -5  -5   0  308.77    9.50
  -5   5  -1  187.68    8.30
   5  -5   1  175.98    8.10
   5  -5   1  182.78    8.80
  -5  -5  -1  180.98    7.20
  -5  -5  -1  185.48    6.50
  -5  -5  -1  180.58    6.50
   5  -5   1  179.58    8.60
  -5   5  -2  250.27   10.50
  -5  -5  -2  246.78    8.80
  -5  -5  -2  244.68    8.90
  -5  -5  -2  235.18    8.80
   5  -5   2  247.28   10.90
   5  -5   2  250.27   10.60
   5  -5   2  252.57   10.30
  -5   5  -3   30.20    4.30
  -5  -5  -3   32.70    3.60
  -5  -5  -3   29.20    2.10
   5  -5   3   33.50    3.60
  -5  -5  -3   28.70    3.10
   5  -5   3   24.80    3.40
   5  -5   3   29.60    4.60
  -5   5  -4  157.68    7.70
   5  -5   4  141.49    7.40
  -5  -5  -4  139.99    5.30
  -5  -5  -4  146.69    7.00
   5  -5   4  147.79    7.50
  -5  -5  -4  134.29    6.40
   5  -5   4  131.39    8.10
  -5   5  -5   -0.80    2.00
  -5  -5  -5    1.70    0.70
   5  -5   5    3.70    2.00
  -5  -5  -5    1.50    1.70
   5  -5   5    2.00    2.10
   5  -5   6   12.90    2.80
  -5  -5  -6   16.80    2.90
   5  -5   6   15.70    2.60
  -5  -5  -7   27.10    4.30
   5  -5   7   34.40    4.50
   5  -5   7   27.10    4.20
   5  -5   8   77.39    6.60
   5  -5   8   90.89    7.50
  -5  -5  -8   78.29    6.50
  -5  -5  -9   -4.60    2.80
   5  -5   9    1.60    3.20
   5  -5  10    9.30    4.70
  -5  -5 -10   10.00    3.80
   5  -5  11    4.00    4.80
  -5  -5 -11    3.90    4.70
   5  -6 -11   35.50    8.20
   5  -6 -10   68.79   10.10
  -5  -6  10   70.19    7.60
  -5  -6   9  129.89    8.50
   5  -6  -9   94.29    8.50
  -5  -6   9   98.19    6.60
  -5  -6   8  114.39    7.50
   5  -6  -8  110.09    8.10
  -5  -6   8   91.09    5.80
  -5  -6   7    1.30    2.40
  -5  -6   7    2.50    1.80
  -5  -6   6   13.70    2.70
   5  -6  -6   12.70    3.10
  -5  -6   6   13.50    2.50
   5  -6  -6   10.80    2.90
  -5   6   5  250.57    9.60
   5   6  -5  247.88    8.50
  -5  -6   5  226.38    8.30
  -5  -6   5  235.58   10.90
   5  -6  -5  229.68   11.40
   5  -6  -5  237.38   10.90
  -5   6   4 1059.39   32.50
   5  -6  -4 1027.70   33.80
  -5  -6   4 1113.39   34.30
  -5  -6   4 1006.20   30.50
   5  -6  -4 1025.20   34.90
   5  -6  -3   46.30    4.70
  -5  -6   3   45.20    3.90
  -5  -6   3   50.89    2.10
   5  -6  -3   53.89    5.00
  -5   6   2   96.09    5.50
  -5  -6   2   98.19    5.50
   5  -6  -2   94.59    6.60
   5  -6  -2   94.69    6.20
  -5  -6   1   -0.40    1.20
   5  -6  -1   -1.50    2.10
  -5  -6   1   -0.10    0.90
  -5  -6   1    0.30    0.70
   5  -6  -1    4.20    4.10
  -5   6   0  439.06   16.10
  -5  -6   0  442.16   15.40
   5  -6   0  434.36   16.30
   5  -6   0  449.56   17.00
   5  -6   0  458.55   17.10
  -5  -6   0  439.96   13.60
  -5   6  -1  247.38   10.40
   5  -6   1  218.38   10.00
  -5  -6  -1  233.88    8.30
   5  -6   1  242.58   10.70
   5  -6   1  246.48   11.20
  -5  -6  -1  229.78    9.00
  -5  -6  -1  217.78    8.20
  -5   6  -2   19.20    3.00
   5  -6   2   20.50    3.00
   5  -6   2   12.50    2.90
  -5  -6  -2   16.30    2.50
   5  -6   2   16.30    3.10
  -5  -6  -2   20.40    2.20
  -5  -6  -2   16.50    2.50
  -5   6  -3    4.60    2.40
  -5  -6  -3    4.80    2.50
   5  -6   3    4.50    1.90
   5  -6   3    0.40    2.50
  -5  -6  -3    2.50    1.10
  -5  -6  -3    2.00    1.60
   5  -6   3    6.50    2.40
   5  -6   4    1.50    2.50
  -5  -6  -4   -0.90    2.80
   5  -6   4    1.50    2.00
  -5  -6  -4    0.50    0.90
  -5  -6  -4    2.30    1.80
   5  -6   5   14.10    3.00
  -5  -6  -5   13.60    1.60
   5  -6   5   12.00    2.80
  -5  -6  -5   17.00    2.80
  -5  -6  -6   38.80    4.50
   5  -6   6   29.10    4.70
   5  -6   6   45.50    5.20
  -5  -6  -7    1.60    2.60
   5  -6   7    1.90    2.40
   5  -6   7    0.40    2.90
   5  -6   8    9.70    3.80
  -5  -6  -8    5.50    3.00
   5  -6   9   17.20    5.20
   5  -6  10   69.29    8.10
  -5  -6 -10   61.49    7.40
   5  -7  -9   88.29    8.40
  -5  -7   9   84.99    8.20
  -5  -7   8    2.00    3.40
   5  -7  -8    7.10    4.30
   5  -7  -7   54.59    6.80
  -5  -7   7   45.90    5.70
   5  -7  -6   18.60    4.00
  -5  -7   6   25.50    3.80
  -5  -7   5  355.26   14.30
   5  -7  -5  294.47   15.90
   5  -7  -4    3.90    3.20
  -5  -7   4    3.70    2.20
   5  -7  -3  126.29    7.90
  -5  -7   3  136.79    7.40
  -5  -7   2   59.29    3.20
   5  -7  -2   64.39    5.80
  -5  -7   2   67.09    4.90
   5  -7  -2   69.29    5.00
  -5  -7   1  127.29    6.80
  -5  -7   1  130.29    4.90
   5  -7  -1  141.49    7.50
   5  -7  -1  143.59    8.10
  -5  -7   0   28.20    2.60
  -5  -7   0   23.60    2.90
   5  -7   0   23.80    3.90
   5  -7   0   23.70    3.90
   5  -7   1    0.20    2.50
  -5  -7  -1   -0.40    1.80
  -5  -7  -1   -1.50    1.20
   5  -7   1   -1.40    2.10
  -5  -7  -2   55.29    3.80
   5  -7   2   62.39    5.40
   5  -7   2   64.09    6.00
  -5  -7  -2   61.79    4.20
   5  -7   3   28.40    4.20
   5  -7   3   36.20    4.50
  -5  -7  -3   20.70    2.80
  -5  -7  -3   27.00    2.70
   5  -7   4    5.60    2.60
  -5  -7  -4    7.10    2.40
  -5  -7  -4    6.50    1.40
   5  -7   4    9.00    3.40
  -5  -7  -4    4.00    1.70
   5  -7   5   81.49    6.30
  -5  -7  -5   79.49    6.00
  -5  -7  -5   80.99    3.80
   5  -7   5   84.29    6.70
   5  -7   6    5.70    2.90
   5  -7   6    2.90    3.60
  -5  -7  -6    0.70    2.90
   5  -7   7   44.40    6.20
  -5  -7  -7   49.99    6.10
   5  -7   7   59.99    6.40
   5  -7   8    8.50    5.60
  -5  -7  -8    9.80    4.30
   5  -8  -7    0.50    4.70
  -5  -8   7   -0.10    3.70
   5  -8  -6    0.80    4.50
  -5  -8   6    5.80    3.40
  -5  -8   5  121.49    8.20
   5  -8  -5  121.09    9.30
   5  -8  -4    7.60    2.40
   5  -8  -4   12.50    4.20
  -5  -8   4    9.00    2.90
  -5  -8   3  210.38   10.40
   5  -8  -3  216.18   11.70
   5  -8  -3  213.58   10.20
  -5  -8   2   52.99    4.70
   5  -8  -2   43.30    4.70
   5  -8  -2   37.10    5.20
   5  -8  -1    8.30    3.30
  -5  -8   1    7.10    2.00
   5  -8   0    4.50    3.10
  -5  -8   0   -0.70    1.80
   5  -8   0    3.00    2.50
   5  -8   1   71.79    6.60
  -5  -8  -1   73.59    5.10
   5  -8   1   79.19    6.40
   5  -8   2    2.10    3.60
   5  -8   2   -2.60    2.70
  -5  -8  -2   -1.90    1.60
   5  -8   3   66.89    6.20
   5  -8   3   51.29    7.30
  -5  -8  -3   70.29    4.60
  -5  -8  -3   63.99    4.40
  -5  -8  -4  190.78    7.80
   5  -8   4  189.08   11.10
  -5  -8  -4  179.18    7.60
   5  -8   4  191.08   10.30
  -5  -8  -5   18.70    2.60
   5  -8   5   18.40    4.40
   5  -8   5   19.70    4.00
  -5  -8  -5   18.90    2.70
   5  -8   6    7.10    5.10
   5  -8   6    1.00    3.50
  -5  -9   4    8.40    3.80
   5  -9  -4   15.60    5.30
   5  -9  -4   11.80    3.20
   5  -9  -3   14.90    6.40
   5  -9  -3   16.90    4.10
  -5  -9   3   15.00    4.30
   5  -9  -2   55.49    8.00
  -5  -9   2   40.50    6.40
   5  -9  -2   60.09    6.70
  -5  -9   1   22.10    4.00
   5  -9  -1   26.60    4.10
   5  -9  -1   29.00    6.30
  -5  -9   0   14.00    3.20
   5  -9   0    8.10    4.90
   5  -9   0   11.60    3.50
   5  -9   1   44.40    6.80
  -5  -9  -1   45.20    5.10
   5  -9   1   62.49    6.50
  -5  -9  -2   29.40    4.00
   5  -9   2   23.40    4.40
   5  -9   2   37.70    6.10
   5  -9   3   11.70    6.00
   5  -9   3   10.40    3.80
  -5  -9  -3   11.40    2.50
   6   0 -14   43.70    7.20
   6   0 -13   -4.20    3.70
   6   0 -11   -1.50    2.70
   6   0  -9    1.60    2.00
  -6   0   9   -1.20    2.20
   6   0  -9    3.10    2.60
   6   0  -8 1211.38   38.10
   6   0  -8 1170.88   37.90
  -6   0   8 1235.58   38.40
   6   0  -7    0.30    2.30
   6   0  -7    0.90    1.70
  -6   0   7   -2.80    1.50
   6   0  -7    1.10    1.30
  -6   0   6  655.83   21.90
   6   0  -6  660.03   21.80
   6   0  -6  646.14   21.20
   6   0  -6  624.04   21.10
   6   0  -5    1.60    1.60
   6   0  -5   -0.60    1.00
  -6   0   5   -0.20    1.10
   6   0  -5   -0.40    1.30
  -6   0   4  121.49    6.20
   6   0  -4  125.59    6.20
   6   0  -4  129.29    5.60
   6   0  -3    1.40    1.40
  -6   0   3    0.20    1.20
  -6   0   3   -0.30    1.10
   6   0  -3   -1.10    1.10
  -6   0   2 3521.95   99.99
   6   0  -2 3498.55   99.89
   6   0  -2 3341.27   98.89
  -6   0   2 3370.76   98.89
   6   0  -1   -1.50    0.80
  -6   0   1   -1.10    1.00
   6   0  -1   -0.40    1.00
  -6   0   1   -0.10    0.90
   6   0   0 1466.65   44.60
  -6   0   0 1440.06   44.70
   6   0   0 1497.35   44.10
  -6   0   0 1570.24   44.30
  -6   0  -1    0.80    1.20
   6   0   1    1.20    1.10
  -6   0  -1    0.40    0.80
   6   0   1   -1.40    0.90
  -6   0  -2   30.30    2.70
   6   0   2   30.70    2.70
  -6   0  -2   30.30    2.20
   6   0   2   31.20    2.40
  -6   0  -3    0.10    0.70
   6   0   3   -0.30    1.00
   6   0   3   -0.70    1.00
  -6   0  -3   -1.30    1.50
  -6   0  -4  106.79    4.90
  -6   0  -4   98.89    5.50
   6   0   4  105.29    5.10
   6   0   4  114.29    4.90
  -6   0  -5    0.80    0.70
   6   0   5    0.80    1.20
   6   0   5   -1.40    1.00
   6   0   6   78.39    4.90
   6   0   6   85.59    4.20
  -6   0  -6   81.29    4.30
  -6   0  -7    0.70    1.00
   6   0   7    1.70    1.30
   6   0   7    5.30    1.70
  -6   0  -8    2.60    1.20
   6   0   8   -1.30    1.50
   6   0   8    4.50    2.10
   6   0   9   -1.90    1.90
   6   0   9    2.40    2.60
   6   0  11    3.90    3.40
   6   0  12   -0.20    5.20
   6   1 -13   -6.00    3.80
   6  -1 -13    5.60    4.20
   6   1 -12  108.19    7.30
   6  -1 -12   89.49    8.10
   6   1 -11   55.59    5.30
   6  -1 -11   69.39    6.00
  -6   1  10  380.16   15.10
   6   1 -10  375.36   15.00
  -6  -1  10  381.96   15.70
   6  -1 -10  395.96   15.80
   6   1  -9   47.70    5.30
   6   1  -9   43.10    3.90
  -6   1   9   34.40    4.90
   6  -1  -9   35.70    3.90
  -6  -1   9   40.10    4.90
   6  -1  -9   43.80    5.20
   6   1  -8    6.50    2.00
  -6   1   8    3.70    3.00
   6   1  -8   10.40    2.00
   6  -1  -8    9.60    3.70
  -6  -1   8    7.50    2.30
   6  -1  -8   11.30    2.00
  -6   1   7   37.30    3.80
   6   1  -7   35.50    3.80
   6   1  -7   40.30    4.10
   6   1  -7   31.80    2.90
   6  -1  -7   30.60    4.50
  -6  -1   7   33.10    4.00
   6  -1  -7   34.40    3.30
   6   1  -6  353.36   12.90
   6   1  -6  336.37   12.00
   6   1  -6  340.67   12.10
  -6   1   6  308.07   12.50
   6  -1  -6  342.27   12.70
   6  -1  -6  349.07   13.00
  -6  -1   6  326.67   13.00
   6  -1  -6  343.87   13.70
   6   1  -5   11.00    1.80
   6   1  -5   14.70    2.60
   6   1  -5   10.10    1.80
   6  -1  -5    8.70    3.10
   6  -1  -5    7.90    1.70
   6  -1  -5    9.60    2.30
  -6  -1   5    9.60    2.10
   6   1  -4   -0.70    0.90
  -6   1   4   -0.50    1.60
   6   1  -4    1.50    1.00
  -6   1   4   -0.80    1.20
   6   1  -4    1.00    2.10
   6  -1  -4    1.60    1.50
   6  -1  -4    1.30    1.00
  -6  -1   4    3.00    1.30
  -6   1   3 1073.89   34.20
   6   1  -3 1101.19   33.30
   6   1  -3 1127.69   33.20
  -6   1   3 1090.09   34.50
   6   1  -3 1169.08   34.60
   6  -1  -3 1099.59   34.30
  -6  -1   3 1147.89   34.90
   6  -1  -3 1167.38   34.90
  -6   1   2 1569.24   46.40
   6   1  -2 1585.64   46.50
   6   1  -2 1575.94   45.30
  -6   1   2 1540.65   46.70
  -6  -1   2 1491.55   46.70
   6  -1  -2 1509.55   46.30
   6  -1  -2 1612.64   47.00
  -6  -1   2 1545.45   45.20
  -6   1   1    8.80    1.60
  -6   1   1   10.20    1.90
   6   1  -1   12.90    2.00
   6   1  -1    7.90    1.30
   6  -1  -1   10.40    1.90
  -6  -1   1   10.00    1.30
   6  -1  -1    5.60    1.20
  -6   1   0  747.63   24.20
   6   1   0  799.72   24.10
  -6   1   0  755.92   24.30
   6   1   0  722.73   23.00
  -6  -1   0  782.72   23.30
   6  -1   0  770.82   24.10
  -6  -1   0  780.52   24.30
   6  -1   0  812.82   24.60
   6   1   1   66.29    3.70
  -6   1  -1   64.99    3.80
   6   1   1   64.79    3.20
  -6   1  -1   65.59    4.10
  -6  -1  -1   71.89    3.40
   6  -1   1   66.29    4.10
  -6  -1  -1   61.99    3.50
   6  -1   1   66.29    3.70
   6   1   2  788.72   23.90
  -6   1  -2  787.82   24.70
  -6   1  -2  749.23   24.30
   6   1   2  781.12   23.80
  -6  -1  -2  805.72   23.90
   6  -1   2  748.13   24.50
   6  -1   2  767.62   24.40
  -6  -1  -2  780.72   24.10
  -6   1  -3   70.19    4.60
   6   1   3   67.89    3.60
   6   1   3   69.89    3.80
  -6   1  -3   61.39    3.50
   6  -1   3   63.29    4.00
  -6  -1  -3   67.09    3.40
   6  -1   3   59.39    3.90
  -6  -1  -3   68.19    3.80
   6   1   4    1.80    1.10
  -6   1  -4    0.50    0.70
  -6   1  -4    2.20    2.00
   6   1   4    0.50    0.80
   6  -1   4    0.30    1.10
  -6  -1  -4    0.90    0.70
  -6  -1  -4    0.70    1.60
  -6   1  -5   29.70    2.50
   6   1   5   34.40    2.20
   6   1   5   33.40    3.00
  -6  -1  -5   26.50    3.80
   6  -1   5   28.20    2.80
   6  -1   5   28.70    2.90
  -6  -1  -5   26.30    2.10
  -6   1  -6  303.17   11.30
   6   1   6  297.47    9.70
   6   1   6  296.27   11.70
  -6  -1  -6  301.27   10.60
   6  -1   6  297.57   11.00
   6  -1   6  290.97   11.90
   6   1   7  437.76   16.30
   6   1   7  432.26   13.70
  -6   1  -7  439.66   15.70
   6  -1   7  445.66   16.70
  -6  -1  -7  460.85   15.00
  -6   1  -8    1.80    1.40
   6   1   8    3.00    2.00
  -6  -1  -8    1.60    1.00
   6  -1   8    1.20    2.10
   6  -1   8   -0.20    1.70
   6   1   9   12.10    2.90
   6  -1   9   18.70    3.20
   6  -1  10   35.80    5.50
   6   1  11   19.40    4.40
   6  -1  11   18.90    4.50
   6   1  12   57.29    8.90
   6  -1  12   53.19    6.80
   6   2 -13   74.39    7.70
   6  -2 -13   68.09    9.10
   6   2 -12   65.29    6.40
   6  -2 -12   70.59    7.70
   6   2 -11   27.30    3.90
   6   2 -10   73.39    5.40
  -6  -2  10   72.69    6.80
   6  -2 -10   71.39    5.70
  -6   2   9  290.67   11.90
   6   2  -9  295.67   11.80
   6   2  -9  286.77   12.80
   6  -2  -9  301.87   12.70
   6  -2  -9  303.07   13.10
  -6  -2   9  304.87   13.20
   6   2  -8  150.28    6.90
   6   2  -8  140.59    7.20
   6   2  -8  134.39    7.90
  -6   2   8  138.59    7.10
   6  -2  -8  146.09    8.00
   6  -2  -8  139.89    7.70
  -6  -2   8  149.79    8.30
   6   2  -7  393.86   15.20
   6   2  -7  422.46   14.20
  -6   2   7  405.86   14.90
   6   2  -7  408.66   14.20
   6  -2  -7  405.56   15.30
   6  -2  -7  412.26   15.60
   6   2  -6   46.40    3.30
   6   2  -6   43.10    4.30
   6  -2  -6   48.30    4.30
   6  -2  -6   51.19    4.10
  -6  -2   6   46.20    4.40
   6   2  -5  369.36   14.20
   6   2  -5  410.46   13.10
   6   2  -5  403.56   13.20
  -6   2   5  411.36   14.40
   6  -2  -5  427.66   14.90
   6  -2  -5  387.36   14.60
  -6   2   4   74.99    5.00
  -6   2   4   84.89    4.70
   6   2  -4   81.49    3.60
   6   2  -4   80.99    3.50
   6   2  -4   81.29    4.90
   6  -2  -4   73.99    4.50
  -6  -2   4   81.59    4.90
   6  -2  -4   81.69    5.20
  -6   2   3   19.30    2.90
   6   2  -3   11.80    1.30
  -6   2   3   14.80    2.20
   6   2  -3   16.10    2.40
   6   2  -3   13.90    1.40
   6  -2  -3   10.20    1.90
  -6  -2   3   13.70    2.00
   6  -2  -3   14.00    2.50
  -6   2   2   39.30    3.50
   6   2  -2   39.30    1.70
  -6   2   2   40.70    3.10
   6   2  -2   34.80    3.10
   6   2  -2   38.80    1.70
  -6  -2   2   36.00    2.80
   6  -2  -2   34.80    2.90
   6  -2  -2   40.60    3.50
   6   2  -1 1006.60   29.80
  -6   2   1 1069.69   32.30
   6   2  -1 1034.20   31.50
  -6   2   1  996.40   31.90
  -6  -2   1 1078.09   32.10
  -6  -2   1  996.70   29.90
   6  -2  -1 1024.80   32.20
   6  -2  -1 1094.29   32.50
   6   2   0   27.40    1.50
  -6   2   0   21.30    2.90
   6   2   0   25.50    2.40
  -6   2   0   23.60    2.60
   6  -2   0   28.20    3.10
  -6  -2   0   26.30    1.70
  -6  -2   0   25.60    2.20
   6  -2   0   26.70    2.60
   6   2   1 2641.34   77.19
  -6   2  -1 2619.34   78.69
  -6   2  -1 2756.62   79.09
   6   2   1 2785.12   77.69
   6  -2   1 2674.73   78.99
  -6  -2  -1 2611.64   77.19
   6  -2   1 2752.02   78.99
  -6  -2  -1 2658.03   78.29
   6   2   2  264.77    9.00
  -6   2  -2  255.07   10.90
  -6   2  -2  271.77   10.80
   6   2   2  268.57    9.20
   6  -2   2  264.67   10.30
   6  -2   2  274.27   10.40
  -6  -2  -2  272.07    9.60
  -6  -2  -2  283.27    9.30
  -6   2  -3  152.78    6.80
   6  -2   3  157.58    7.20
  -6  -2  -3  161.28    6.50
  -6  -2  -3  153.98    6.10
   6  -2   3  160.08    7.30
   6  -2   3  166.68    7.10
   6   2   4  208.88    8.30
   6   2   4  221.78    6.80
  -6   2  -4  208.28    8.70
   6  -2   4  216.58    8.80
  -6  -2  -4  211.88    8.50
  -6  -2  -4  224.18    7.80
   6  -2   4  217.78    9.10
   6   2   5  199.18    8.60
  -6   2  -5  223.28    9.00
  -6  -2  -5  210.58    8.80
   6  -2   5  204.98    9.10
   6  -2   5  220.88    8.90
  -6  -2  -5  222.28    7.80
  -6   2  -6   60.09    4.20
   6   2   6   65.89    4.50
   6  -2   6   74.29    4.90
  -6  -2  -6   67.59    3.40
  -6   2  -7   46.30    3.70
   6   2   7   39.40    3.90
  -6  -2  -7   46.40    2.80
   6  -2   7   44.60    4.20
   6  -2   7   44.20    5.10
  -6   2  -8   65.89    4.80
   6   2   8   63.19    4.90
   6  -2   8   68.19    5.10
  -6  -2  -8   66.79    3.70
   6  -2   8   67.89    5.50
   6   2   9    5.10    2.40
   6  -2   9   -0.40    2.70
   6  -2  10   12.70    3.40
   6   2  11   -6.70    3.70
   6  -2  11   -1.10    3.80
   6   2  12   13.10    6.10
   6  -2  12    5.00    4.70
   6  -3 -13   -0.50    4.30
  -6  -3  13   -0.60    4.10
  -6  -3  12   24.80    4.20
   6  -3 -12   22.80    5.40
   6  -3 -11   52.99    6.30
  -6  -3  11   57.19    5.70
   6  -3 -10    0.30    3.30
  -6  -3  10    0.70    2.80
  -6  -3  10    7.30    2.40
  -6   3   9  319.17   12.40
  -6  -3   9  317.27   13.30
  -6  -3   9  299.67   11.90
   6  -3  -9  297.57   12.90
   6  -3  -9  293.27   13.30
   6   3  -8  112.99    6.10
  -6   3   8  113.79    6.10
  -6  -3   8  108.49    6.60
   6  -3  -8  106.09    6.90
  -6  -3   8  108.89    5.70
   6  -3  -8  106.79    7.10
   6   3  -7    9.20    2.20
  -6   3   7    9.80    2.10
   6  -3  -7   11.10    2.90
   6  -3  -7    8.40    2.20
  -6  -3   7    7.60    1.70
   6   3  -6    7.10    3.30
   6   3  -6    8.50    1.70
  -6   3   6    4.70    1.70
   6   3  -6    7.40    1.70
   6  -3  -6    5.10    1.90
  -6  -3   6    7.90    1.90
   6  -3  -6    5.60    1.90
   6   3  -5  226.68    7.40
   6   3  -5  208.18    7.50
   6   3  -5  215.88   11.90
   6  -3  -5  219.98    9.60
   6  -3  -5  211.68    9.60
  -6  -3   5  207.38    9.20
   6   3  -4  408.46   12.60
   6   3  -4  422.46   12.60
   6   3  -4  449.76   16.60
   6  -3  -4  398.36   15.30
  -6  -3   4  411.16   15.10
   6  -3  -4  413.36   15.30
  -6   3   3  123.29    5.80
   6  -3  -3   97.09    6.80
   6  -3  -3  118.19    6.10
  -6  -3   3  114.79    5.80
  -6   3   2   52.19    3.60
   6  -3  -2   53.69    4.30
  -6  -3   2   45.90    3.40
   6  -3  -2   51.39    3.70
  -6   3   1  191.48    7.90
  -6   3   1  199.48    9.60
  -6  -3   1  182.38    7.70
   6  -3  -1  195.58    8.50
   6  -3  -1  187.58    8.20
  -6   3   0   95.29    6.50
  -6   3   0   93.59    5.00
   6  -3   0   94.89    5.40
  -6  -3   0   88.79    4.50
   6  -3   0   92.69    5.10
  -6   3  -1  429.96   15.70
   6   3   1  456.95   13.90
  -6  -3  -1  431.06   15.00
  -6  -3  -1  497.55   14.10
   6  -3   1  461.55   16.10
   6  -3   1  457.55   16.10
   6   3   2  207.98    7.40
  -6   3  -2  213.18    8.90
   6  -3   2  209.78    8.80
  -6  -3  -2  205.18    7.70
  -6  -3  -2  195.38    7.20
   6  -3   2  206.18    8.90
  -6   3  -3  616.94   20.50
   6   3   3  614.54   19.40
  -6  -3  -3  609.54   19.10
   6  -3   3  620.74   20.60
  -6  -3  -3  603.94   19.20
   6  -3   3  618.34   20.80
   6  -3   3  584.74   20.60
  -6   3  -4    0.80    0.90
   6   3   4    0.00    1.10
   6  -3   4   -0.20    1.50
   6  -3   4    1.90    1.50
  -6  -3  -4    0.30    0.70
  -6  -3  -4    0.30    1.80
   6   3   5   67.19    4.20
  -6   3  -5   71.69    4.70
   6  -3   5   66.29    4.80
  -6  -3  -5   70.99    5.10
   6  -3   5   73.79    5.00
  -6  -3  -5   69.39    3.30
  -6   3  -6    7.90    1.60
   6   3   6    7.80    2.00
  -6  -3  -6    9.60    1.30
   6  -3   6    9.00    2.30
   6  -3   6    9.00    2.40
  -6   3  -7   31.50    3.80
   6   3   7   33.10    4.00
   6  -3   7   32.90    3.90
  -6  -3  -7   35.90    2.20
   6  -3   7   32.40    4.10
   6   3   8  114.19    7.10
   6  -3   8  125.09    7.50
  -6  -3  -8  126.29    5.10
   6  -3   8  126.59    7.30
   6   3   9  143.89    7.90
   6  -3   9  130.39    8.30
   6   3  10   11.80    4.50
   6  -3  10   22.80    4.30
   6   3  11   59.29    7.10
   6  -3  11   62.59    9.60
   6   3  12    1.80    4.30
   6  -3  12    2.20    5.90
  -6  -4  12   49.50    6.80
   6  -4 -12   44.50    6.40
   6  -4 -11  156.48   10.20
  -6  -4  11  135.69    8.40
   6  -4 -10   10.50    3.60
  -6  -4  10   10.10    3.40
  -6  -4  10    7.60    3.00
  -6  -4   9   27.10    3.70
  -6  -4   9   29.70    4.60
   6  -4  -9   21.00    4.50
  -6   4   8  222.88    9.00
   6   4  -8  189.98    8.60
   6  -4  -8  205.78   10.40
  -6  -4   8  208.58    8.60
  -6  -4   8  222.98   10.60
   6  -4  -8  205.68   10.20
  -6   4   7   83.69    5.10
   6   4  -7   87.99    4.60
  -6  -4   7   79.59    5.90
   6  -4  -7   77.69    6.00
  -6  -4   7   74.49    4.80
   6  -4  -7   86.79    6.20
   6   4  -6  483.55   15.10
   6  -4  -6  460.35   18.10
   6  -4  -6  471.95   17.60
  -6  -4   6  496.75   18.00
  -6   4   5   19.90    2.80
   6   4  -5   14.20    1.80
   6  -4  -5   16.80    3.30
  -6  -4   5   17.50    2.70
   6  -4  -5   22.70    3.50
  -6   4   4   76.39    5.70
   6  -4  -4   74.99    5.40
   6  -4  -4   66.89    5.30
  -6  -4   4   70.09    4.70
   6  -4  -3   23.30    3.80
  -6  -4   3   19.50    2.50
   6  -4  -3   28.00    3.20
  -6   4   2  151.18    7.00
   6  -4  -2  162.18    7.80
   6  -4  -2  157.48    7.90
  -6  -4   2  157.38    7.10
  -6   4   1    0.80    1.20
  -6  -4   1    0.60    0.90
   6  -4  -1    0.50    1.40
   6  -4  -1   -0.70    1.50
  -6   4   0  343.87   12.90
   6  -4   0  346.97   13.40
  -6  -4   0  350.26   12.40
   6  -4   0  351.46   13.40
  -6   4  -1  107.99    5.90
  -6  -4  -1  107.89    4.90
  -6  -4  -1   97.19    3.80
   6  -4   1   98.49    5.80
  -6  -4  -1  106.39    3.80
   6  -4   1   97.69    6.10
  -6   4  -2   87.69    5.60
  -6  -4  -2   85.99    4.00
  -6  -4  -2   85.99    4.00
  -6  -4  -2   83.59    4.10
   6  -4   2   80.99    5.70
   6  -4   2   84.89    5.10
   6  -4   2   86.09    5.40
  -6   4  -3  101.69    5.60
   6  -4   3   95.39    6.50
  -6  -4  -3  101.99    4.60
   6  -4   3   93.99    5.70
  -6  -4  -3  104.59    5.10
  -6  -4  -3  113.39    5.10
   6   4   4  111.69    5.30
  -6   4  -4  106.89    6.10
  -6  -4  -4  112.09    5.90
  -6  -4  -4  110.69    4.60
   6  -4   4  116.09    6.90
   6  -4   4  110.69    6.40
  -6   4  -5  239.58   10.30
   6   4   5  238.58    9.50
   6  -4   5  231.68   10.50
  -6  -4  -5  221.98    9.80
  -6  -4  -5  236.88    8.00
   6  -4   5  246.98   10.60
  -6   4  -6   68.69    5.40
   6   4   6   84.29    5.00
  -6  -4  -6   80.49    3.30
   6  -4   6   72.49    6.20
   6  -4   6   81.39    5.80
   6   4   7   48.60    4.30
  -6   4  -7   45.50    4.30
   6  -4   7   38.40    4.60
   6  -4   7   44.10    5.30
  -6  -4  -7   43.20    2.20
   6   4   8   30.00    3.90
   6  -4   8   28.80    4.30
   6   4   9   11.50    3.30
   6  -4   9   10.80    3.60
   6   4  10    2.00    3.50
   6  -4  10   -1.50    4.30
   6   4  11    2.20    4.20
   6  -4  11    1.60    4.20
   6  -5 -11    2.60    4.10
  -6  -5  11    4.70    3.80
  -6  -5  10  311.17   14.60
   6  -5 -10  329.57   15.70
  -6  -5  10  281.97   12.30
   6  -5  -9    4.00    3.50
  -6  -5   9    0.80    2.30
  -6  -5   9    4.40    3.00
   6  -5  -8    0.80    3.20
  -6  -5   8    0.70    1.80
  -6  -5   8    0.60    2.70
   6  -5  -7    4.90    2.80
  -6  -5   7    9.50    2.10
  -6  -5   7    7.00    2.50
   6  -5  -7    9.90    3.10
   6   5  -6   92.39    4.50
  -6   5   6  101.59    5.60
   6  -5  -6   98.89    6.90
   6  -5  -6   96.59    6.90
  -6  -5   6  100.49    4.60
  -6  -5   6  107.69    6.60
  -6   5   5   -0.30    1.70
   6   5  -5    0.20    1.00
   6   5  -5    1.30    0.80
  -6  -5   5    2.30    2.00
   6  -5  -5    4.40    2.20
   6  -5  -5    2.30    2.50
  -6   5   4  472.35   16.40
   6  -5  -4  476.45   17.60
  -6  -5   4  475.95   17.30
   6  -5  -4  462.25   17.90
  -6   5   3    3.80    2.30
   6  -5  -3    2.70    2.40
  -6  -5   3    2.70    1.40
   6  -5  -3   -1.00    1.90
  -6   5   2    1.40    1.40
  -6  -5   2    2.20    1.40
   6  -5  -2   -0.40    2.10
   6  -5  -2    0.60    1.80
  -6   5   1    0.80    1.70
   6  -5  -1    1.00    1.80
  -6  -5   1   -1.80    1.10
   6  -5  -1   -0.80    2.30
  -6   5   0   64.79    4.70
   6  -5   0   64.59    4.80
   6  -5   0   66.69    5.60
  -6  -5   0   68.39    4.10
  -6   5  -1   31.00    3.70
  -6  -5  -1   30.60    2.60
   6  -5   1   34.60    3.50
   6  -5   1   32.50    4.80
  -6  -5  -1   30.80    2.00
  -6  -5  -1   30.50    2.00
   6  -5   1   35.50    3.80
  -6   5  -2  215.08    9.70
  -6  -5  -2  215.18    8.20
   6  -5   2  215.48   10.30
  -6  -5  -2  220.48    7.90
   6  -5   2  216.98    9.80
  -6  -5  -2  214.08    7.70
   6  -5   2  209.08    9.40
  -6   5  -3    3.20    2.70
  -6  -5  -3    2.10    1.00
  -6  -5  -3    0.50    1.80
   6  -5   3   -1.50    1.50
   6  -5   3    0.50    2.70
   6  -5   3    0.70    1.90
  -6   5  -4  265.17   11.60
  -6  -5  -4  285.17    9.70
   6  -5   4  269.97   11.90
  -6  -5  -4  275.57   10.70
   6  -5   4  298.27   11.90
  -6  -5  -4  285.97   10.50
  -6   5  -5   80.39    5.70
  -6  -5  -5   77.89    3.50
  -6  -5  -5   76.59    4.90
   6  -5   5   76.69    5.50
   6  -5   5   74.19    5.80
  -6   5  -6    5.10    2.50
  -6  -5  -6    8.30    1.20
   6  -5   6    6.80    2.20
  -6  -5  -6   12.90    2.60
   6  -5   6    5.70    2.70
  -6  -5  -7   10.40    2.60
   6  -5   7   15.10    4.20
   6  -5   7    7.50    3.60
  -6  -5  -8   25.80    3.90
   6  -5   8   42.00    6.20
  -6  -5  -9    1.80    3.70
   6  -5   9    6.30    4.00
  -6  -5 -10   -2.30    4.00
   6  -5  10    5.80    4.60
   6  -6 -10   -1.80    4.10
  -6  -6  10   -0.60    4.30
  -6  -6   9   19.20    4.10
   6  -6  -9   20.10    4.70
   6  -6  -8    0.10    3.30
  -6  -6   8    6.70    3.10
  -6  -6   7   98.49    6.90
   6  -6  -7   74.39    7.20
  -6  -6   6  275.67   12.40
   6  -6  -5   -2.40    2.50
  -6  -6   5   -1.80    2.00
  -6   6   4  152.18    7.40
  -6  -6   4  148.99    7.90
   6  -6  -4  144.59    9.00
   6  -6  -4  149.39    8.50
  -6   6   3   42.10    4.30
   6  -6  -3   45.40    5.10
   6  -6  -3   46.30    5.90
  -6  -6   3   36.20    3.90
  -6  -6   2  139.29    7.10
   6  -6  -2  145.69    8.40
  -6   6   1  172.18    8.30
  -6  -6   1  169.48    7.80
   6  -6  -1  171.28    9.40
   6  -6  -1  172.48    9.00
  -6   6   0   36.90    4.30
   6  -6   0   33.80    4.40
   6  -6   0   44.00    5.70
   6  -6   0   36.60    3.90
  -6  -6   0   36.00    3.30
  -6   6  -1   58.89    5.30
  -6  -6  -1   63.89    3.00
  -6  -6  -1   60.19    3.90
   6  -6   1   56.89    5.50
   6  -6   1   71.29    5.20
   6  -6   1   61.19    6.60
  -6   6  -2    5.70    2.50
   6  -6   2   -2.30    2.80
  -6  -6  -2    3.20    1.80
   6  -6   2   -1.00    1.70
  -6  -6  -2    6.80    1.80
  -6  -6  -2    3.50    1.20
   6  -6   2    7.00    2.50
  -6   6  -3   35.10    5.10
  -6  -6  -3   33.70    2.80
  -6  -6  -3   32.70    3.40
   6  -6   3   28.50    4.10
   6  -6   3   38.90    4.30
  -6   6  -4   68.99    5.80
   6  -6   4   65.19    5.40
  -6  -6  -4   68.89    3.70
   6  -6   4   70.49    6.00
  -6  -6  -4   61.09    4.50
   6  -6   5  103.59    8.30
   6  -6   5  115.29    7.20
  -6  -6  -5  110.29    6.20
  -6  -6  -5  100.09    4.40
   6  -6   6  110.39    7.50
   6  -6   6  103.29    7.90
  -6  -6  -6  106.89    6.80
   6  -6   7   42.00    6.60
  -6  -6  -7   39.20    5.30
   6  -6   7   44.10    5.80
   6  -6   8    0.80    4.30
  -6  -6  -8    5.90    3.40
  -6  -6  -9    5.20    4.40
   6  -6   9    5.80    4.10
  -6  -7   9   38.90    5.50
   6  -7  -9   41.00    7.70
   6  -7  -8   11.50    5.60
  -6  -7   8    8.10    3.70
   6  -7  -7   -1.30    4.50
  -6  -7   7   -2.70    3.20
   6  -7  -6   37.30    5.90
  -6  -7   6   40.30    5.40
   6  -7  -5  216.48   11.70
  -6  -7   5  211.28   10.70
  -6  -7   4   21.10    3.30
   6  -7  -4   36.00    5.10
  -6  -7   3   83.09    5.80
   6  -7  -2    0.60    3.00
  -6  -7   2    5.30    2.10
  -6  -7   1    5.80    1.90
   6  -7  -1    6.70    2.50
   6  -7  -1    9.70    3.40
  -6  -7   0    2.70    1.60
   6  -7   0    2.90    2.30
   6  -7   0    3.60    3.00
  -6   7  -1   64.19    8.90
   6  -7   1   47.50    5.50
   6  -7   1   50.49    5.00
  -6  -7  -1   45.20    4.10
  -6   7  -2   49.50    6.50
   6  -7   2   42.40    6.50
  -6  -7  -2   46.00    4.70
   6  -7   2   53.39    5.20
   6  -7   3  171.18    8.80
   6  -7   3  158.98   10.40
  -6  -7  -3  147.49    6.90
  -6  -7  -3  152.28    7.00
  -6  -7  -4    3.80    1.40
  -6  -7  -4    4.10    2.40
   6  -7   4   -0.30    2.40
   6  -7   4    5.30    3.30
  -6  -7  -5   39.20    2.90
   6  -7   5   38.30    5.50
   6  -7   5   34.90    4.90
  -6  -7  -5   42.40    2.80
  -6  -7  -5   40.30    5.00
   6  -7   6   60.59    6.60
  -6  -7  -6   60.49    6.00
   6  -7   6   64.89    7.10
   6  -7   7   -4.20    5.00
  -6  -7  -7    5.20    3.50
  -6  -7  -8    5.70    4.60
   6  -7   8   11.80    5.10
  -6  -8   7   98.59    8.70
   6  -8  -7   81.69   10.60
  -6  -8   6   18.80    4.30
   6  -8  -6    7.80    4.90
   6  -8  -5    5.20    4.60
  -6  -8   5    1.60    3.20
   6  -8  -4    9.10    4.00
  -6  -8   4   13.10    3.50
  -6  -8   3    4.80    2.60
   6  -8  -3    3.80    4.30
   6  -8  -3   -0.90    2.40
   6  -8  -2    3.50    3.50
  -6  -8   2   -1.60    2.30
   6  -8  -2   -4.10    2.40
   6  -8  -1  120.59    7.80
  -6  -8   1  116.69    7.20
   6  -8  -1  114.39    9.60
   6  -8   0   12.10    4.10
  -6  -8   0   16.80    3.00
   6  -8   1   31.40    4.90
  -6  -8  -1   29.40    3.60
   6  -8   1   28.20    4.90
  -6  -8  -2    4.00    2.00
   6  -8   2    0.50    3.60
   6  -8   2    5.30    3.00
   6  -8   3   23.80    4.80
  -6  -8  -3   28.30    3.60
   6  -8   3   24.10    3.90
  -6  -8  -4    1.60    1.80
   6  -8   4    4.70    3.00
  -6  -8  -4    0.20    1.90
   6  -8   4   -1.00    4.40
  -6  -8  -5  132.39    6.10
  -6  -8  -5  133.59    5.80
   6  -8   5  141.89    9.40
   6  -8   5  129.49   11.70
  -6  -9   3   84.89    7.30
   6  -9  -3   75.49    7.00
   6  -9  -3   78.69    9.80
  -6  -9   2   38.00    5.60
   6  -9  -2   35.70    6.50
   6  -9  -2   29.10    5.20
   6  -9  -1   20.90    4.20
  -6  -9   1   16.40    3.40
   6  -9   0    7.30    3.80
  -6  -9   0    2.10    2.60
   6  -9   0    1.60    5.20
   6  -9   1    6.30    5.50
   6  -9   1   31.60    5.00
  -6  -9  -1   18.80    3.40
   7   0 -13    3.20    4.10
   7   0 -12  166.98   10.30
   7   0 -11    1.60    2.80
   7   0 -10  107.29    7.10
  -7   0  10  116.99    8.10
  -7   0   9   -1.20    2.50
   7   0  -9   -4.10    2.10
   7   0  -9    0.30    2.90
  -7   0   8 1490.95   48.00
   7   0  -8 1546.25   47.90
   7   0  -8 1577.04   47.70
   7   0  -7    0.20    2.10
  -7   0   7    4.50    2.20
   7   0  -7   -1.80    1.40
   7   0  -6  315.37   11.70
  -7   0   6  309.87   12.50
   7   0  -6  317.37   12.50
   7   0  -6  299.07   11.80
  -7   0   5   -0.20    1.50
   7   0  -5    3.40    1.80
   7   0  -5   -0.40    1.20
   7   0  -5   -1.10    1.60
   7   0  -4  990.40   30.20
   7   0  -4  989.20   31.10
  -7   0   4  996.40   30.20
  -7   0   4  929.51   31.10
  -7   0   3    0.70    1.50
   7   0  -3   -0.20    1.30
  -7   0   3    2.00    1.20
  -7   0   2  750.52   23.90
   7   0  -2  787.12   25.00
   7   0  -2  765.02   23.90
  -7   0   2  783.22   25.10
   7   0  -1    0.80    1.10
  -7   0   1   -0.90    1.20
   7   0  -1    2.10    1.50
  -7   0   0   96.69    4.80
   7   0   0   94.09    5.20
   7   0   0   94.09    5.10
  -7   0   0   94.29    4.80
  -7   0  -1   -0.30    0.80
   7   0   1    0.30    1.20
   7   0   1    0.70    0.90
  -7   0  -1    0.00    1.40
   7   0   2    7.60    2.20
  -7   0  -2   12.40    1.80
   7   0   2   15.50    1.70
  -7   0  -2   12.80    2.20
   7   0   3    0.30    1.10
  -7   0  -3   -0.30    0.90
  -7   0  -3    4.70    2.00
   7   0   4    8.60    1.60
  -7   0  -4   10.00    1.60
  -7   0  -4    8.40    2.80
   7   0   4    4.70    1.40
  -7   0  -5    0.10    0.90
   7   0   5   -0.30    1.20
   7   0   5    1.90    1.50
  -7   0  -6    6.80    1.50
   7   0   6    4.80    1.80
   7   0   6    6.50    1.70
  -7   0  -7    0.00    1.00
   7   0   7   -0.70    1.50
   7   0   7    0.60    1.80
   7   0   8  479.85   18.30
   7   0   8  496.95   16.10
  -7   0  -8  474.15   16.90
   7   0   9    3.60    2.70
  -7   0  -9   -0.40    1.60
   7   0  10  111.39    8.50
   7   0  11   -5.90    3.70
   7   0  12    1.80    4.40
   7   1 -13   66.99    7.70
   7  -1 -13   77.09    8.80
   7   1 -12    2.10    3.20
   7  -1 -12   -1.70    3.40
   7   1 -11    3.20    3.00
   7  -1 -11   -0.50    3.20
   7   1 -10   13.90    2.70
  -7  -1  10   13.00    3.30
   7  -1 -10   18.30    3.40
   7   1  -9    8.30    2.50
  -7   1   9   -0.30    2.10
   7   1  -9    2.10    2.40
  -7  -1   9    3.20    2.40
   7  -1  -9    2.50    2.10
   7  -1  -9    7.70    3.20
  -7   1   8  549.95   19.30
   7   1  -8  504.45   19.20
   7   1  -8  525.85   18.40
   7  -1  -8  537.25   19.30
   7  -1  -8  528.35   19.40
  -7  -1   8  529.95   19.70
  -7   1   7  571.44   20.00
   7   1  -7  559.04   19.00
   7   1  -7  561.84   19.00
   7   1  -7  558.54   20.00
  -7  -1   7  553.54   20.30
   7  -1  -7  568.44   19.80
   7  -1  -7  586.14   20.30
   7   1  -6  411.16   14.00
   7   1  -6  375.96   14.80
  -7   1   6  414.66   15.20
   7   1  -6  397.66   13.90
   7  -1  -6  397.96   14.70
   7  -1  -6  411.76   15.30
  -7  -1   6  405.16   15.40
  -7   1   5  417.46   15.40
   7   1  -5  419.56   15.20
  -7   1   5  427.16   15.70
   7   1  -5  433.66   15.70
   7   1  -5  447.66   14.60
   7  -1  -5  440.76   15.50
   7  -1  -5  443.76   16.00
  -7  -1   5  439.76   16.20
   7   1  -4    1.00    1.20
  -7   1   4    2.60    1.40
   7   1  -4    0.90    1.60
  -7   1   4    2.40    2.10
   7   1  -4    2.70    1.30
   7  -1  -4    0.60    1.30
   7  -1  -4    0.60    1.80
  -7  -1   4    2.20    1.30
   7   1  -3  247.38    8.90
  -7   1   3  247.58    9.90
   7   1  -3  261.27   10.30
  -7  -1   3  257.97    9.00
   7  -1  -3  266.37   10.00
   7  -1  -3  265.27   10.50
  -7  -1   3  260.17   10.60
   7   1  -2  519.05   15.90
   7   1  -2  494.25   17.10
  -7   1   2  499.35   17.00
  -7   1   2  481.25   17.20
  -7  -1   2  512.25   17.40
  -7  -1   2  509.05   15.90
   7  -1  -2  523.15   17.60
   7  -1  -2  506.85   16.90
   7   1  -1    9.50    2.00
   7   1  -1    7.10    1.20
  -7   1   1    6.10    1.90
  -7   1   1    7.70    2.00
  -7  -1   1    6.90    1.30
   7  -1  -1    7.20    1.90
   7  -1  -1    7.20    1.50
   7   1   0  302.07   11.00
  -7   1   0  305.27   11.30
   7   1   0  307.47   10.10
   7  -1   0  296.17   11.00
  -7  -1   0  309.17   10.30
   7  -1   0  282.67   11.40
  -7  -1   0  315.37   11.30
   7   1   1   93.59    5.00
  -7   1  -1   95.59    5.50
   7   1   1  105.89    4.60
  -7   1  -1  102.29    5.10
  -7  -1  -1  107.29    4.80
   7  -1   1   97.49    5.50
  -7  -1  -1   96.39    4.90
   7  -1   1   95.29    4.80
  -7   1  -2   70.19    4.90
   7   1   2   76.79    4.40
  -7   1  -2   78.79    4.40
   7  -1   2   76.59    4.80
   7  -1   2   79.69    4.40
  -7  -1  -2   84.49    4.30
  -7  -1  -2   80.49    4.30
  -7   1  -3  112.89    6.50
   7   1   3  116.09    5.30
  -7   1  -3  109.39    5.40
   7  -1   3  120.49    5.80
  -7  -1  -3  120.69    5.30
  -7  -1  -3  119.19    5.70
   7   1   4    3.50    1.20
   7   1   4    4.80    1.20
  -7   1  -4    3.40    1.10
  -7  -1  -4    3.10    1.00
  -7  -1  -4    4.60    2.10
   7  -1   4    4.40    1.50
  -7   1  -5   92.99    5.00
   7   1   5   95.69    4.30
   7   1   5   90.99    5.20
   7  -1   5   98.89    5.20
  -7  -1  -5   94.19    4.60
   7  -1   5   91.59    5.40
  -7   1  -6   67.59    4.40
   7   1   6   73.29    4.80
   7   1   6   69.09    3.50
   7  -1   6   64.19    4.40
  -7  -1  -6   68.99    3.90
   7  -1   6   69.69    5.00
   7   1   7   59.69    3.30
  -7   1  -7   58.29    4.10
   7   1   7   55.19    4.70
  -7  -1  -7   53.19    3.60
   7  -1   7   57.49    4.40
   7  -1   7   61.49    4.80
  -7   1  -8   23.60    3.10
   7   1   8   26.00    3.70
   7  -1   8   23.60    3.60
  -7  -1  -8   24.90    2.60
   7  -1   8   34.40    3.80
  -7   1  -9    0.30    1.60
   7   1   9    3.80    2.80
  -7  -1  -9    4.10    1.50
   7  -1   9    1.80    3.20
   7   1  10    7.50    3.50
   7  -1  10    2.30    3.70
   7   1  11   30.90    4.80
   7  -1  11   32.40    5.10
   7   1  12   44.60    7.00
   7  -1  12   31.10    7.10
   7   2 -13    2.90    4.10
   7  -2 -13    5.00    4.50
   7   2 -12    4.40    3.40
   7  -2 -12    1.00    3.90
   7   2 -11  148.39    8.40
   7   2 -10    1.70    2.30
   7  -2 -10    1.80    2.80
  -7  -2  10    1.90    3.70
   7   2  -9  301.37   14.20
  -7   2   9  331.77   13.60
   7   2  -9  361.86   13.30
  -7  -2   9  376.46   15.40
   7  -2  -9  345.77   16.00
   7  -2  -9  332.87   14.30
   7   2  -8   30.80    4.30
   7   2  -8   26.50    4.00
   7  -2  -8   25.40    3.70
   7  -2  -8   29.30    5.00
   7   2  -7  141.49    6.40
   7   2  -7  144.39    8.00
   7   2  -7  137.19    6.60
  -7  -2   7  156.58    8.00
   7  -2  -7  137.09    8.20
   7  -2  -7  147.29    7.50
   7   2  -6  532.65   16.70
  -7   2   6  494.55   17.90
   7  -2  -6  516.05   18.60
   7  -2  -6  496.95   18.30
  -7  -2   6  508.45   18.60
   7   2  -5   34.90    4.10
   7   2  -5   42.30    2.90
   7   2  -5   41.20    2.90
  -7   2   5   45.60    3.90
   7  -2  -5   40.90    3.60
  -7  -2   5   42.50    3.80
   7  -2  -5   42.30    4.40
   7   2  -4   49.90    2.80
  -7   2   4   51.29    3.90
   7   2  -4   52.09    2.90
  -7  -2   4   52.09    4.00
   7  -2  -4   52.09    4.40
   7  -2  -4   45.80    3.70
  -7   2   3  282.07   11.10
   7   2  -3  295.27    9.30
   7   2  -3  273.77   10.20
   7   2  -3  294.37   11.20
  -7   2   3  278.87   11.50
   7  -2  -3  302.67   11.40
  -7  -2   3  286.27   11.30
   7  -2  -3  314.37   11.90
   7   2  -2   46.90    3.80
  -7   2   2   38.60    3.50
  -7   2   2   48.10    4.10
   7   2  -2   48.60    2.10
   7  -2  -2   50.49    4.30
  -7  -2   2   45.70    3.50
   7  -2  -2   47.10    3.40
  -7   2   1   41.10    4.00
  -7   2   1   44.10    3.60
   7   2  -1   51.49    2.10
  -7  -2   1   44.90    3.30
   7  -2  -1   44.70    4.10
  -7  -2   1   43.20    2.20
   7  -2  -1   42.80    3.40
  -7   2   0   76.39    5.10
   7   2   0   78.69    3.20
  -7   2   0   77.19    4.80
   7  -2   0   74.29    5.00
  -7  -2   0   75.29    3.70
   7  -2   0   73.09    4.30
  -7  -2   0   74.69    4.20
  -7   2  -1  228.88    9.50
  -7   2  -1  233.08    9.90
   7   2   1  239.88    8.20
   7  -2   1  241.58    9.60
   7  -2   1  230.28    9.90
  -7  -2  -1  241.28    9.20
  -7  -2  -1  255.67    8.40
   7   2   2   94.29    4.50
  -7   2  -2  106.69    5.20
   7  -2   2   97.59    5.40
   7  -2   2   95.39    5.80
  -7  -2  -2   99.19    4.60
  -7  -2  -2   97.49    4.80
  -7   2  -3  162.38    7.20
   7   2   3  156.18    6.40
   7  -2   3  157.88    7.30
   7  -2   3  158.98    7.30
  -7  -2  -3  153.08    6.70
  -7  -2  -3  159.28    6.50
  -7   2  -4   -1.00    0.90
   7   2   4    1.10    1.20
   7   2   4    0.00    0.90
   7  -2   4    2.60    1.50
  -7  -2  -4    1.30    1.90
   7  -2   4   -1.80    1.50
  -7  -2  -4    0.50    0.80
   7   2   5   22.50    2.10
  -7   2  -5   21.10    2.70
   7   2   5   17.50    2.70
   7  -2   5   22.90    3.20
  -7  -2  -5   17.10    1.90
   7  -2   5   21.70    3.10
   7   2   6  158.78    7.60
  -7   2  -6  157.08    7.60
   7  -2   6  156.68    8.00
  -7  -2  -6  154.58    6.30
   7   2   7  186.58    8.60
  -7   2  -7  173.78    8.40
  -7  -2  -7  182.28    7.30
   7  -2   7  191.38    8.70
   7  -2   7  181.18    9.10
  -7   2  -8   85.59    5.60
   7   2   8   85.09    6.20
   7  -2   8   84.59    6.20
  -7  -2  -8   81.39    4.40
   7   2   9  252.57   11.50
  -7   2  -9  257.17   11.30
   7  -2   9  243.78   11.90
   7   2  10   -2.40    3.00
   7  -2  10   -1.10    3.50
   7   2  11   49.20    7.40
   7  -2  11   33.80    6.50
   7   3 -12  152.28    9.00
   7  -3 -12  173.48   11.70
   7   3 -11  187.08    9.20
   7  -3 -11  180.28   10.60
   7   3 -10   24.80    3.40
  -7  -3  10   22.50    3.70
   7  -3 -10   31.90    4.80
   7   3  -9   27.50    3.50
   7  -3  -9   17.50    3.70
  -7  -3   9   18.10    2.90
  -7   3   8  232.48    9.70
   7   3  -8  219.08    8.80
   7   3  -8  202.98    8.70
   7  -3  -8  214.78   10.50
  -7  -3   8  215.78   10.50
   7  -3  -8  195.28   10.30
   7   3  -7  394.86   13.10
   7   3  -7  394.86   13.00
  -7   3   7  360.36   14.00
   7  -3  -7  370.46   15.20
   7  -3  -7  372.66   15.20
  -7  -3   7  380.66   15.30
   7   3  -6   60.69    3.40
   7   3  -6   55.59    3.50
  -7  -3   6   47.30    4.50
   7  -3  -6   61.49    4.90
   7  -3  -6   48.60    5.00
  -7   3   5   63.09    4.50
   7   3  -5   70.49    3.30
   7   3  -5   67.39    3.20
   7  -3  -5   67.19    5.60
   7  -3  -5   67.09    4.80
  -7  -3   5   63.69    4.70
  -7   3   4  112.99    6.00
   7   3  -4  105.89    3.80
   7   3  -4  104.29    3.70
  -7  -3   4  110.29    6.10
   7  -3  -4  114.79    6.90
   7  -3  -4  117.69    6.40
  -7   3   3    1.10    1.50
   7  -3  -3    2.90    2.00
  -7  -3   3    4.00    1.30
   7  -3  -3    1.30    1.50
  -7   3   2   48.50    3.90
  -7  -3   2   47.90    3.60
   7  -3  -2   44.40    3.70
   7  -3  -2   46.00    4.50
  -7   3   1  623.94   21.10
   7  -3  -1  623.84   21.50
  -7  -3   1  634.54   21.10
   7  -3  -1  650.83   21.80
  -7   3   0   11.50    2.30
   7   3   0   11.00    0.90
   7  -3   0   12.60    2.20
  -7  -3   0   11.30    1.90
  -7  -3   0   11.10    0.90
   7  -3   0   12.10    2.70
  -7   3  -1  305.47   11.90
   7   3   1  303.57    9.70
   7  -3   1  291.97   11.80
   7  -3   1  314.87   12.40
  -7  -3  -1  300.37   11.10
   7   3   2   80.49    3.90
  -7   3  -2   80.09    4.70
  -7  -3  -2   80.59    4.00
   7  -3   2   81.39    5.60
   7  -3   2   76.19    4.80
  -7  -3  -2   81.89    4.20
  -7   3  -3   16.40    2.70
   7  -3   3   18.90    2.80
   7  -3   3   14.20    2.60
  -7  -3  -3   16.50    2.00
  -7  -3  -3   20.80    2.80
   7   3   4    7.20    1.60
  -7   3  -4    5.60    1.40
  -7  -3  -4    6.30    2.20
   7  -3   4   10.40    2.20
  -7  -3  -4    8.60    1.40
   7  -3   4    8.60    2.00
  -7   3  -5  409.66   15.20
   7   3   5  400.46   14.40
  -7  -3  -5  396.36   13.30
   7  -3   5  420.06   15.30
   7  -3   5  419.86   15.80
  -7  -3  -5  389.56   14.60
   7   3   6    7.30    2.10
  -7   3  -6    7.80    1.70
   7  -3   6    8.40    2.70
   7  -3   6    6.20    2.10
  -7  -3  -6    5.60    1.10
   7   3   7  290.27   12.00
  -7   3  -7  295.07   12.30
  -7  -3  -7  289.87   10.00
   7  -3   7  286.97   12.60
   7  -3   7  277.87   12.10
  -7   3  -8   -1.60    1.90
   7   3   8   -1.10    2.30
  -7  -3  -8   -1.10    1.00
   7   3   9   20.90    3.50
   7  -3   9   17.10    4.10
   7   3  10    9.50    3.80
   7  -3  10   18.60    4.70
   7   3  11  200.58   12.00
   7  -3  11  245.58   13.20
   7   4 -12   -1.90    3.60
   7  -4 -12   -0.30    4.90
   7   4 -11    3.10    3.10
   7  -4 -11   -3.80    3.80
   7   4 -10  502.65   18.30
   7  -4 -10  535.75   21.40
  -7  -4  10  535.95   20.90
   7   4  -9   58.69    4.50
   7  -4  -9   70.49    6.80
  -7  -4   9   89.99    9.00
   7   4  -8   -0.40    1.70
   7  -4  -8    0.70    2.60
  -7  -4   8    1.20    2.10
   7   4  -7   24.70    3.10
   7   4  -7   27.50    3.10
   7  -4  -7   29.00    4.20
   7  -4  -7   22.90    3.80
  -7  -4   7   33.60    4.10
  -7   4   6   21.50    3.50
   7   4  -6   20.00    2.30
   7   4  -6   19.10    2.30
   7  -4  -6   13.70    3.00
  -7  -4   6   28.60    3.80
   7  -4  -6   25.10    3.80
  -7   4   5  259.67   12.50
   7   4  -5  264.37    8.20
   7   4  -5  258.67    8.20
  -7  -4   5  281.97   11.80
   7  -4  -5  292.37   12.30
   7  -4  -5  274.47   12.10
   7  -4  -4  123.29    8.40
   7  -4  -4  146.89    7.70
  -7  -4   4  134.69    7.10
  -7   4   3  299.07   11.70
   7  -4  -3  302.77   12.70
  -7  -4   3  303.97   12.20
   7  -4  -3  311.17   12.80
  -7   4   2  107.69    5.90
  -7  -4   2  107.59    5.80
   7  -4  -2  107.89    7.00
   7  -4  -2  109.09    6.40
  -7   4   1  240.68   10.10
   7  -4  -1  251.77   10.80
   7  -4  -1  248.18   11.10
  -7  -4   1  243.68    9.90
  -7   4   0   26.70    3.30
   7  -4   0   28.20    4.00
  -7  -4   0   26.70    2.60
   7  -4   0   23.40    3.20
  -7   4  -1  162.78    8.00
  -7  -4  -1  158.98    5.20
  -7  -4  -1  159.28    5.20
   7  -4   1  154.48    7.70
  -7  -4  -1  154.88    6.90
   7  -4   1  153.78    8.30
  -7   4  -2  185.58    8.60
  -7  -4  -2  192.98    7.00
   7  -4   2  192.38    9.60
   7  -4   2  185.88    8.60
   7  -4   2  177.08    8.80
  -7  -4  -2  203.48    6.90
  -7  -4  -2  179.88    7.50
  -7   4  -3  765.52   26.20
   7   4   3  772.02   25.20
  -7  -4  -3  798.52   24.70
  -7  -4  -3  815.62   24.40
   7  -4   3  800.32   26.70
   7   4   4  112.19    5.30
  -7   4  -4  101.29    6.00
   7  -4   4  107.99    7.10
  -7  -4  -4  107.29    4.80
  -7  -4  -4  100.29    5.90
   7  -4   4  110.49    6.40
   7   4   5   38.50    3.50
  -7   4  -5   44.80    4.20
  -7  -4  -5   42.00    2.70
  -7  -4  -5   30.20    4.10
   7  -4   5   43.60    4.90
   7  -4   5   50.49    4.50
  -7   4  -6   30.60    4.00
   7   4   6   34.00    3.80
  -7  -4  -6   28.50    2.10
   7  -4   6   35.40    4.30
   7  -4   6   32.10    5.10
  -7   4  -7   10.60    2.70
   7   4   7   11.50    2.60
   7  -4   7   11.30    3.30
  -7  -4  -7   11.40    1.60
   7   4   8   39.80    4.90
  -7  -4  -8   34.70    2.40
   7  -4   8   38.60    5.30
   7   4   9   59.09    6.00
   7  -4   9   68.89    7.10
   7   4  10   90.29    7.20
   7  -4  10   74.89    8.20
   7  -5 -11    2.60    5.10
  -7  -5  10   30.10    4.60
   7  -5 -10   32.40    6.00
   7   5  -9   82.09    5.10
   7  -5  -9   82.79    7.90
  -7  -5   9   75.49    7.00
   7   5  -8   53.49    3.80
  -7  -5   8   54.59    6.00
   7  -5  -8   68.19    6.30
   7   5  -7   12.90    2.00
   7  -5  -7   12.70    4.00
  -7  -5   7   10.40    2.60
   7   5  -6   75.19    3.00
   7   5  -6   79.49    3.20
  -7  -5   6   77.49    5.80
   7  -5  -6   74.09    6.00
  -7   5   5    4.90    2.00
  -7  -5   5    7.10    2.10
   7  -5  -5    3.30    2.60
   7  -5  -5    4.90    2.50
  -7   5   4    5.70    2.00
   7  -5  -4    7.10    3.20
  -7  -5   4    1.00    1.70
   7  -5  -4    0.50    2.20
   7  -5  -3   17.70    3.10
   7  -5  -3   31.00    4.70
  -7  -5   3   25.20    3.30
  -7   5   2  346.17   13.40
  -7  -5   2  334.77   13.40
   7  -5  -2  359.96   14.60
   7  -5  -2  366.16   14.80
  -7   5   1    2.00    2.10
   7  -5  -1    1.50    2.70
   7  -5  -1    4.40    2.10
  -7  -5   1    0.00    1.10
  -7   5   0  230.48   10.20
   7  -5   0  238.88   11.20
   7  -5   0  235.48   10.60
  -7  -5   0  222.68    9.40
  -7   5  -1   24.30    4.30
   7  -5   1   17.20    4.10
   7  -5   1   14.30    2.60
  -7  -5  -1   18.90    2.30
   7  -5   2   98.79    6.10
  -7  -5  -2   94.09    4.40
   7  -5   2   88.39    7.40
  -7  -5  -2  114.69    4.50
   7  -5   2   97.09    6.20
  -7  -5  -2   97.19    5.00
  -7   5  -3   49.90    4.30
  -7  -5  -3   51.29    3.90
  -7  -5  -3   45.00    3.20
   7  -5   3   44.80    4.50
  -7  -5  -3   45.30    4.00
   7  -5   3   43.00    4.30
  -7   5  -4  474.35   18.10
  -7  -5  -4  480.45   15.90
   7  -5   4  485.25   18.10
   7  -5   4  502.25   18.70
  -7  -5  -4  492.45   16.40
  -7  -5  -4  482.95   16.50
  -7   5  -5  208.08    9.90
  -7  -5  -5  190.78    8.50
   7  -5   5  206.88    9.60
  -7  -5  -5  185.28    7.20
   7  -5   5  184.98    9.70
  -7   5  -6  145.89    8.40
  -7  -5  -6  143.89    5.30
  -7  -5  -6  140.59    7.40
   7  -5   6  136.69    7.70
   7  -5   6  120.89    9.10
   7  -5   7   14.50    3.50
  -7  -5  -7   13.90    1.50
  -7  -5  -7   13.40    2.80
   7  -5   8    2.30    3.50
  -7  -5  -8    2.60    3.10
  -7  -5  -9   25.40    5.50
   7  -5   9   25.30    6.00
   7  -5  10    9.50    6.40
  -7  -5 -10    9.20    4.90
  -7  -6  10  104.59    9.00
   7  -6 -10  102.59   11.30
  -7  -6   9   11.40    4.00
   7  -6  -9    4.40    5.40
   7  -6  -8   10.30    4.00
  -7  -6   8   12.50    3.70
  -7  -6   7   35.30    4.70
   7  -6  -7   32.40    5.00
   7  -6  -6  103.69    7.80
  -7  -6   6  120.69    7.80
  -7  -6   5  126.19    7.50
   7  -6  -4  581.44   22.00
  -7  -6   4  568.74   21.00
  -7   6   3   73.09    5.60
  -7  -6   3   58.39    4.90
   7  -6  -3   75.29    5.80
  -7   6   2    0.70    2.20
  -7  -6   2    0.90    1.50
   7  -6  -2    2.30    2.50
  -7   6   1    0.40    2.30
  -7  -6   1   -1.10    1.40
   7  -6  -1   -3.90    2.40
  -7   6   0   32.40    4.50
   7  -6   0   27.40    3.90
   7  -6   0   27.30    4.00
  -7  -6   0   28.60    3.30
  -7   6  -1   19.90    3.10
   7  -6   1   18.30    2.60
  -7   6  -2   92.49    7.10
  -7  -6  -2   81.89    4.70
  -7  -6  -2   83.59    4.10
   7  -6   2   86.59    6.30
   7  -6   2   91.79    6.40
  -7   6  -3  175.08    8.90
  -7  -6  -3  170.98    7.40
   7  -6   3  178.48    9.20
  -7  -6  -3  183.18    7.80
   7  -6   3  175.48    9.60
  -7   6  -4  429.16   16.90
  -7  -6  -4  419.26   14.70
   7  -6   4  433.26   16.90
  -7  -6  -4  422.16   14.30
  -7   6  -5   10.70    3.30
   7  -6   5   12.80    3.40
  -7  -6  -5    6.10    2.40
  -7  -6  -5   10.10    2.60
   7  -6   5   14.70    3.20
  -7  -6  -6    8.50    1.40
  -7  -6  -6    6.80    3.10
   7  -6   6   16.40    3.80
   7  -6   6    9.40    3.10
   7  -6   7    4.70    4.40
  -7  -6  -7    6.80    3.10
  -7  -6  -8   61.89    6.90
   7  -6   8   70.89    7.80
  -7  -7   8   28.90    6.90
   7  -7  -7   35.80    7.20
   7  -7  -6   23.60    5.00
   7  -7  -5    3.70    4.00
  -7  -7   4   14.10    4.00
   7  -7  -4   19.90    4.30
   7  -7  -3   78.79    7.00
   7  -7  -2   71.09    7.30
   7  -7  -1  249.88   12.20
  -7  -7   1  223.68   11.80
   7  -7  -1  242.18   11.20
   7  -7   0   -1.20    2.30
   7  -7   0   -3.50    3.00
  -7  -7   0    2.80    1.80
   7  -7   1  101.69    6.90
  -7  -7  -1   88.49    5.50
   7  -7   1   88.59    7.00
   7  -7   2    1.70    3.30
   7  -7   2    3.10    3.00
  -7  -7  -2    2.60    1.60
   7  -7   3   20.90    3.90
   7  -7   3    6.20    3.20
  -7  -7  -3   12.80    2.20
   7  -7   4   37.50    5.70
  -7  -7  -4   44.20    3.60
   7  -7   4   42.40    6.10
  -7  -7  -5  268.67    9.60
   7  -7   5  261.07   13.40
   7  -7   5  264.57   12.70
   7  -7   6    5.40    3.60
   7  -7   6    5.10    5.50
   7  -7   7  136.89   11.10
  -7  -8   6    2.90    3.90
   7  -8  -6    6.00    5.50
   7  -8  -5   50.99    8.00
  -7  -8   5   72.69    7.40
   7  -8  -4   20.30    6.80
  -7  -8   4   19.20    4.10
   7  -8  -3  198.38   10.60
   7  -8  -3  200.68   13.10
  -7  -8   3  191.18   10.50
  -7  -8   2  194.78   10.00
   7  -8  -2  199.98   12.40
   7  -8  -2  183.68   10.40
   7  -8  -1   26.30    4.10
  -7  -8   1   18.50    3.00
   7  -8  -1   13.50    4.50
   7  -8   0   21.60    3.70
   7  -8   0   34.70    5.20
  -7  -8   0   29.10    3.90
   7  -8   1  136.59    9.60
  -7  -8  -1  122.69    7.30
   7  -8   2   73.39    8.60
   7  -8   2   54.89    6.90
  -7  -8  -2   50.09    5.00
  -7  -8  -3  170.08    8.60
   7  -8   3  177.78   10.10
   7  -8   3  189.18   13.10
  -7  -8  -4  116.89    6.50
   7  -8   4  114.79    9.30
   7  -8   4  101.49    8.60
   8   0 -13    2.10    4.20
   8   0 -12   17.40    3.70
   8   0 -11   -1.00    2.70
   8   0 -10   63.79    5.60
  -8   0  10   45.30    7.90
   8   0  -9   -2.30    2.20
   8   0  -8   68.39    5.10
   8   0  -8   59.69    6.40
  -8   0   8   56.89    6.00
  -8   0   7    0.60    2.40
   8   0  -7   -1.00    2.40
   8   0  -7    0.00    1.60
   8   0  -6  325.77   13.70
   8   0  -6  347.17   12.90
  -8   0   6  341.47   13.90
   8   0  -6  342.47   12.70
  -8   0   5   -0.40    1.60
   8   0  -5   -1.30    1.30
   8   0  -5    2.10    2.20
   8   0  -5    0.00    1.90
  -8   0   4  760.32   25.10
   8   0  -4  719.93   24.70
   8   0  -4  749.33   23.80
  -8   0   3    1.60    2.20
   8   0  -3    2.90    2.00
  -8   0   3   -0.90    1.60
   8   0  -3    0.20    1.10
   8   0  -2    1.90    1.20
   8   0  -2    2.10    2.00
  -8   0   2    1.40    1.60
  -8   0   2    0.50    1.20
   8   0  -1    1.60    2.00
   8   0  -1    0.20    1.00
  -8   0   1    1.20    1.20
  -8   0   1    2.40    1.70
  -8   0   0  284.27   10.90
   8   0   0  287.47   11.60
  -8   0   0  281.57   10.50
   8   0   0  269.57   10.00
  -8   0  -1   -0.10    1.00
  -8   0  -1    3.30    1.70
   8   0   1    1.00    1.00
  -8   0  -2   62.29    4.00
   8   0   2   64.39    3.80
  -8   0  -2   70.79    4.90
  -8   0  -3   -1.70    2.10
  -8   0  -3    0.30    0.90
   8   0   3    0.30    1.20
  -8   0  -4   55.69    3.60
   8   0   4   64.49    4.00
   8   0   4   57.19    4.10
  -8   0  -5    0.90    1.00
   8   0   5    1.20    1.50
   8   0   5    0.50    1.60
  -8   0  -6  603.24   20.40
   8   0   6  612.54   21.30
   8   0   6  612.44   19.80
  -8   0  -7   -0.70    1.20
   8   0   7   -4.10    3.00
   8   0   7   -2.30    2.00
  -8   0  -8   35.70    3.50
   8   0   8   44.90    5.00
   8   0   9    0.00    3.50
  -8   0  -9    4.10    1.70
   8   0  10   64.69    7.10
  -8   0 -10   67.59    5.40
   8   0  11    5.50    5.50
   8   1 -13   -1.00    4.20
   8  -1 -13   11.20    5.50
   8   1 -12  113.79    9.80
   8   1 -11    8.10    3.10
   8   1 -10   28.50    4.20
   8  -1 -10   21.60    3.60
  -8  -1  10   15.50    4.20
  -8   1   9   39.40    5.40
   8   1  -9   38.50    4.20
   8  -1  -9   29.90    4.10
  -8  -1   9   41.80    5.40
   8   1  -8    4.30    1.90
  -8   1   8    5.10    2.70
   8   1  -8    6.40    5.00
   8  -1  -8    2.70    2.60
   8  -1  -8    3.00    2.20
  -8  -1   8    0.40    3.00
   8   1  -7   16.80    3.40
   8   1  -7   23.90    2.90
  -8   1   7   28.70    3.90
   8   1  -7   19.10    3.00
   8  -1  -7   24.80    4.20
  -8  -1   7   31.20    4.80
   8  -1  -7   20.10    3.20
   8   1  -6   -0.80    2.00
  -8   1   6    3.40    2.10
   8   1  -6    0.50    1.40
   8   1  -6    1.60    2.60
   8  -1  -6    0.60    1.70
   8  -1  -6    5.00    2.70
   8   1  -5   38.70    2.90
  -8   1   5   31.30    4.00
   8   1  -5   38.40    3.40
   8   1  -5   38.80    4.60
   8  -1  -5   35.70    4.40
   8  -1  -5   32.70    3.10
  -8  -1   5   33.30    3.70
   8   1  -4  175.88    7.20
  -8   1   4  169.48    8.10
   8   1  -4  178.98    7.10
  -8   1   4  171.38    8.30
   8  -1  -4  186.48    8.80
  -8  -1   4  172.08    8.20
   8  -1  -4  169.78    7.80
   8   1  -3    6.20    2.00
  -8   1   3    0.60    2.00
   8   1  -3    0.80    1.20
  -8   1   3    2.60    1.40
   8  -1  -3    2.00    1.30
  -8  -1   3    4.40    1.50
  -8  -1   3    3.20    1.40
   8  -1  -3    4.20    1.90
  -8   1   2   88.19    5.40
   8   1  -2   78.69    4.00
   8   1  -2   88.59    5.50
  -8   1   2   79.39    5.20
   8  -1  -2   74.99    4.60
   8  -1  -2   78.59    5.50
  -8  -1   2   80.89    4.80
  -8  -1   2   82.29    4.20
  -8   1   1   56.29    3.90
  -8   1   1   49.90    4.40
   8   1  -1   57.79    3.20
   8  -1  -1   55.69    3.70
  -8  -1   1   54.69    3.40
   8  -1  -1   52.09    4.80
  -8  -1   1   51.69    3.70
  -8   1   0   -2.80    2.10
   8   1   0    0.10    1.20
  -8   1   0    3.60    1.30
  -8  -1   0   -0.50    1.00
   8  -1   0   -1.30    2.00
   8  -1   0    0.90    1.20
  -8  -1   0    1.40    1.40
  -8   1  -1   85.49    5.30
  -8   1  -1   89.79    5.00
  -8  -1  -1   89.69    4.70
  -8  -1  -1   90.99    4.90
   8  -1   1   81.49    4.60
  -8   1  -2  492.85   17.30
   8   1   2  505.15   16.50
   8  -1   2  509.25   17.30
  -8  -1  -2  504.55   17.10
  -8  -1  -2  510.95   16.90
   8   1   3  270.67   10.10
  -8   1  -3  251.67   10.30
   8  -1   3  271.17   10.60
  -8  -1  -3  262.17   10.40
  -8  -1  -3  278.17   10.20
   8   1   4   26.10    2.60
  -8   1  -4   19.20    2.50
   8   1   4   19.40    2.50
  -8  -1  -4   17.40    4.40
  -8  -1  -4   17.70    2.20
   8  -1   4   15.10    2.40
  -8   1  -5   32.80    3.10
   8   1   5   37.40    3.00
   8   1   5   32.50    3.50
  -8  -1  -5   36.50    2.80
   8  -1   5   40.10    3.60
   8  -1   5   40.60    3.80
   8   1   6   40.50    3.20
   8   1   6   52.89    4.40
  -8   1  -6   44.70    3.60
   8  -1   6   41.30    4.10
  -8  -1  -6   47.70    3.40
   8  -1   6   52.69    4.20
   8   1   7  352.46   14.20
  -8   1  -7  352.06   13.80
   8  -1   7  365.36   13.50
  -8  -1  -7  371.86   13.30
   8  -1   7  373.56   14.70
  -8   1  -8   34.60    3.70
   8   1   8   35.60    4.90
   8  -1   8   31.40    4.40
  -8  -1  -8   35.80    3.30
   8   1   9  220.88   13.10
  -8   1  -9  220.18   10.40
   8  -1   9  216.48   11.10
  -8  -1  -9  239.88    9.70
   8   1  10  223.08   12.30
  -8  -1 -10  223.08   10.00
   8  -1  10  235.98   12.10
   8   1  11    6.00    5.40
   8  -1  11    5.30    4.80
   8   2 -12   58.59    6.70
   8  -2 -12   82.29    8.40
   8   2 -11   20.40    3.60
   8  -2 -11   13.00    4.10
   8  -2 -10   32.60    5.00
  -8  -2  10   22.70    3.90
   8   2  -9    7.30    2.20
  -8  -2   9    7.70    2.90
   8  -2  -9    5.90    2.60
  -8   2   8    2.80    2.40
   8   2  -8   -1.30    2.60
   8   2  -8    5.10    1.90
   8  -2  -8    2.70    2.90
   8  -2  -8    2.50    2.30
  -8  -2   8   -2.00    2.00
   8   2  -7   20.30    2.80
   8   2  -7   29.90    3.60
  -8   2   7   29.00    4.10
   8  -2  -7   28.60    3.50
  -8  -2   7   23.90    3.40
  -8   2   6  246.88   10.80
   8   2  -6  241.88    9.20
   8   2  -6  251.87    9.60
  -8  -2   6  262.67   11.20
   8  -2  -6  246.88   10.60
   8  -2  -6  234.38   11.20
   8   2  -5  267.87    9.00
   8   2  -5  255.07    9.10
  -8   2   5  247.18   10.70
   8  -2  -5  246.48   11.20
   8  -2  -5  231.28   10.40
   8   2  -4  237.28    7.90
  -8   2   4  205.38    9.50
   8   2  -4  226.68    7.80
  -8  -2   4  230.08   10.00
   8  -2  -4  218.98   10.30
   8  -2  -4  212.68    9.60
   8   2  -3    2.80    1.00
  -8   2   3    4.80    1.70
   8   2  -3    4.40    1.10
   8  -2  -3    4.40    2.40
   8  -2  -3    2.70    1.60
  -8  -2   3    4.40    1.50
   8   2  -2   28.30    1.80
  -8   2   2   27.40    3.40
   8  -2  -2   32.30    3.20
   8  -2  -2   30.70    4.50
  -8  -2   2   28.90    3.00
  -8   2   1  731.53   23.50
   8   2  -1  718.03   20.90
  -8  -2   1  675.83   21.30
   8  -2  -1  699.73   23.20
   8  -2  -1  672.93   23.60
  -8  -2   1  712.13   23.30
   8   2   0   25.10    2.00
  -8   2   0   22.60    2.80
   8  -2   0   27.10    3.90
  -8  -2   0   23.40    2.60
  -8  -2   0   26.90    2.40
   8  -2   0   19.90    2.70
   8   2   1  592.04   18.10
  -8   2  -1  552.34   19.60
   8  -2   1  587.44   20.30
  -8  -2  -1  589.84   18.30
  -8  -2  -1  565.14   19.40
   8  -2   1  602.64   20.00
  -8   2  -2   -0.10    0.90
  -8  -2  -2   -0.40    1.50
   8  -2   2    0.70    1.30
  -8  -2  -2    0.40    1.00
  -8   2  -3   49.30    3.70
   8   2   3   51.49    3.30
  -8  -2  -3   45.70    4.00
   8  -2   3   56.39    4.30
  -8  -2  -3   50.29    3.40
  -8   2  -4   23.90    2.70
   8   2   4   23.50    2.30
   8   2   4   23.10    2.70
   8  -2   4   29.40    3.60
   8  -2   4   16.00    2.60
  -8  -2  -4   27.20    4.00
  -8  -2  -4   24.50    2.30
   8   2   5  397.66   14.50
  -8   2  -5  393.16   15.00
   8  -2   5  417.16   15.00
   8  -2   5  405.96   15.50
  -8  -2  -5  406.66   13.90
   8   2   6   17.40    2.70
  -8   2  -6   20.90    3.00
   8  -2   6   24.70    3.50
  -8  -2  -6   21.30    2.20
  -8   2  -7  215.18    9.80
   8   2   7  207.88    9.80
   8  -2   7  217.98   10.30
  -8  -2  -7  215.88    8.40
   8  -2   7  203.18    9.90
   8   2   8   12.70    3.10
  -8   2  -8   20.40    3.10
  -8  -2  -8   10.60    2.30
   8   2   9   -1.00    3.10
  -8   2  -9   -0.10    2.40
  -8  -2  -9    4.10    1.60
   8  -2   9    7.40    3.60
   8   2  10   15.50    4.20
   8  -2  10   17.30    4.80
   8   2  11  129.09   11.00
   8  -2  11  119.49   10.80
   8   3 -12   -2.70    3.50
   8  -3 -12    5.10    4.60
   8   3 -11   59.79    5.70
   8  -3 -11   60.69    6.90
  -8  -3  10    5.80    3.00
   8  -3 -10    4.50    3.60
   8   3  -9  153.88    7.20
  -8  -3   9  141.79    8.70
   8  -3  -9  140.49    9.30
   8   3  -8    2.40    1.80
   8   3  -8    3.10    2.90
  -8   3   8   -3.60    2.80
   8  -3  -8    2.60    2.50
  -8  -3   8   -3.20    2.60
   8   3  -7    1.60    1.80
   8   3  -7    0.60    1.40
   8  -3  -7    0.30    2.20
  -8  -3   7   -2.00    2.00
   8  -3  -7    1.40    2.70
  -8   3   6   75.69    5.50
   8   3  -6   89.19    4.30
   8   3  -6   87.99    4.10
  -8  -3   6   79.99    5.80
   8  -3  -6   86.79    6.70
   8  -3  -6   79.29    5.70
   8   3  -5   56.09    3.00
   8   3  -5   54.49    3.80
  -8   3   5   60.79    4.70
   8  -3  -5   60.79    5.10
  -8  -3   5   58.69    4.70
   8  -3  -5   58.69    5.80
  -8   3   4   89.79    5.80
   8   3  -4   91.09    3.10
   8   3  -4   93.29    3.10
   8  -3  -4   96.59    6.90
   8  -3  -4   98.19    6.00
  -8  -3   4   97.39    5.90
  -8   3   3  895.81   29.20
   8  -3  -3  908.81   29.80
   8  -3  -3  888.11   30.00
  -8  -3   3  914.41   29.70
  -8   3   2    4.40    1.60
  -8  -3   2    9.00    2.00
   8  -3  -2    5.50    1.90
   8  -3  -2   11.70    3.10
  -8   3   1   59.89    4.60
   8  -3  -1   58.99    5.60
   8  -3  -1   56.09    4.30
  -8  -3   1   60.29    4.20
   8   3   0  207.58    6.60
  -8   3   0  193.58   10.10
   8  -3   0  219.48    9.40
  -8  -3   0  208.88    8.80
   8  -3   0  213.38   10.20
  -8  -3   0  210.28    6.60
  -8   3  -1  154.28    7.30
   8   3   1  153.28    5.60
   8  -3   1  153.58    8.50
  -8  -3  -1  151.88    5.70
  -8  -3  -1  149.39    6.90
   8  -3   1  156.88    7.60
  -8   3  -2   20.60    2.70
   8   3   2   13.40    1.80
  -8  -3  -2   14.20    2.00
   8  -3   2   11.60    2.30
  -8  -3  -2   14.40    2.10
  -8   3  -3  625.44   21.10
   8   3   3  606.04   19.50
   8  -3   3  602.94   21.20
  -8  -3  -3  596.84   19.50
   8  -3   3  608.44   21.20
  -8  -3  -3  610.24   19.90
   8   3   4   47.60    3.60
   8  -3   4   52.19    4.70
  -8  -3  -4   46.60    4.60
  -8  -3  -4   48.20    3.30
   8  -3   4   54.29    4.30
  -8   3  -5   28.10    3.60
   8   3   5   24.20    3.00
  -8  -3  -5   24.30    2.30
   8  -3   5   27.60    3.70
   8  -3   5   30.10    4.10
  -8   3  -6   36.50    3.90
   8   3   6   36.40    4.10
   8  -3   6   38.90    4.90
   8  -3   6   42.50    4.50
  -8  -3  -6   43.50    2.90
  -8   3  -7   43.30    4.40
   8   3   7   40.50    4.30
  -8  -3  -7   39.10    2.80
   8  -3   7   37.70    5.50
  -8   3  -8  133.89    8.00
   8   3   8  140.79    8.00
   8  -3   8  142.79    9.20
  -8  -3  -8  135.79    6.10
   8   3   9  268.87   13.00
  -8   3  -9  288.57   13.10
   8  -3   9  262.17   13.30
  -8  -3  -9  272.97   10.20
   8   3  10   81.69    8.10
   8  -3  10   97.39    8.80
   8  -4 -11   -9.40    4.90
   8   4 -10    3.70    2.50
   8  -4 -10    2.30    4.00
  -8  -4  10    0.20    3.10
   8   4  -9    3.70    2.10
   8  -4  -9    5.80    3.40
  -8  -4   9    7.20    4.90
   8   4  -8  219.48    8.60
  -8  -4   8  235.88   11.60
   8   4  -7   89.89    4.60
   8  -4  -7   90.89    6.80
  -8  -4   7   98.99    7.00
   8   4  -6    0.00    1.20
   8   4  -6    1.10    1.00
   8  -4  -6    0.90    2.30
  -8  -4   6    3.10    2.30
   8  -4  -6   -1.90    3.60
  -8  -4   5  276.77   12.30
   8  -4  -5  285.77   12.60
   8  -4  -5  278.67   13.00
  -8   4   4  174.68    8.20
   8  -4  -4  165.78    8.80
   8  -4  -4  175.48    9.80
  -8  -4   4  170.08    8.70
  -8   4   3   69.29    5.00
   8  -4  -3   61.99    6.30
   8  -4  -3   58.99    4.80
  -8  -4   3   70.69    5.00
  -8   4   2  356.16   14.10
   8  -4  -2  389.16   15.10
   8  -4  -2  392.76   15.60
  -8  -4   2  373.86   14.40
  -8   4   1  627.34   22.50
  -8  -4   1  678.63   22.70
   8  -4  -1  675.63   23.90
   8  -4  -1  697.43   23.70
  -8   4   0  281.77   11.90
  -8  -4   0  285.17   11.30
   8  -4   0  295.87   12.40
  -8   4  -1   92.79    5.50
   8  -4   1   80.29    7.00
  -8  -4  -1   82.69    3.10
  -8  -4  -1   84.49    4.90
  -8  -4  -1   81.09    3.00
   8  -4   1   82.49    5.70
  -8   4  -2    4.80    1.80
  -8  -4  -2    8.20    1.70
  -8  -4  -2    9.00    1.60
   8  -4   2    3.20    2.10
  -8   4  -3   59.49    4.80
  -8  -4  -3   67.29    4.40
   8  -4   3   63.29    5.90
   8  -4   3   70.39    5.20
  -8  -4  -3   70.29    4.10
  -8   4  -4   14.10    2.40
  -8  -4  -4    9.20    1.60
   8  -4   4    5.90    2.30
   8  -4   4    9.60    2.70
  -8  -4  -4    6.30    2.40
   8   4   5   13.80    2.20
  -8   4  -5   16.40    3.00
   8  -4   5   13.40    2.90
   8  -4   5   17.10    3.60
  -8  -4  -5   11.90    1.80
  -8   4  -6  133.29    7.40
   8   4   6  125.79    6.80
  -8  -4  -6  123.39    5.30
   8  -4   6  116.69    8.10
   8   4   7   42.30    4.70
  -8   4  -7   46.80    4.90
   8  -4   7   38.30    5.30
   8   4   8   73.39    6.00
  -8   4  -8   64.99    6.10
   8  -4   8   69.69    6.80
  -8  -4  -8   63.69    3.60
   8  -4   9   15.00    5.40
   8   4  10   12.20    4.20
   8  -4  10   10.40    7.00
   8  -5 -10  123.39    9.90
  -8  -5  10  107.49    8.70
   8  -5  -9   11.90    4.60
  -8  -5   9   13.10    3.50
  -8  -5   8    3.50    2.80
   8  -5  -8   -4.10    3.60
   8  -5  -7   10.50    3.10
  -8  -5   6   87.59    6.20
   8  -5  -6   81.09    8.30
  -8   5   5   16.70    3.10
  -8  -5   5   25.40    3.90
   8  -5  -5   16.80    3.30
  -8  -5   4  460.95   17.50
   8  -5  -4  444.36   18.10
  -8   5   3  212.48    9.70
   8  -5  -3  220.58   11.50
  -8  -5   3  210.38    9.80
   8  -5  -3  219.28   10.60
  -8   5   2  927.51   30.40
   8  -5  -2  943.11   31.90
   8  -5  -2  931.41   31.70
  -8  -5   2  926.81   30.70
  -8   5   1    3.10    2.20
  -8  -5   1   -0.70    1.50
   8  -5  -1    3.60    2.40
   8  -5  -1   -2.20    3.30
  -8   5   0  311.77   12.70
   8  -5   0  281.57   13.60
   8  -5   0  305.87   13.10
  -8  -5   0  302.17   11.90
  -8   5  -1   91.69    7.50
  -8  -5  -1   85.79    5.00
   8  -5   1   88.89    6.40
  -8   5  -2   73.59    5.40
   8  -5   2   74.39    5.30
   8  -5   2   73.79    5.60
  -8  -5  -2   67.49    3.40
  -8  -5  -2   71.79    4.50
  -8   5  -3   61.19    5.10
   8  -5   3   62.39    5.40
   8  -5   3   54.99    4.80
  -8  -5  -3   62.99    4.00
  -8  -5  -3   61.59    4.50
   8  -5   4   37.40    4.80
  -8  -5  -4   38.20    3.10
  -8  -5  -4   37.10    3.50
   8  -5   4   39.20    4.80
  -8   5  -5    6.20    2.40
  -8  -5  -5    3.30    1.30
  -8  -5  -5    1.50    2.10
   8  -5   5   -0.90    2.80
   8  -5   5    6.20    2.80
  -8   5  -6   24.50    3.90
   8  -5   6   20.50    4.20
  -8  -5  -6   30.40    3.00
   8  -5   6   28.50    4.10
  -8  -5  -6   28.50    4.40
  -8   5  -7    5.50    3.10
   8   5   7   -1.40    2.80
  -8  -5  -7   -1.00    2.90
   8  -5   7   -3.90    3.20
  -8  -5  -7   -0.20    1.00
   8   5   8    7.90    3.40
   8  -5   8   13.00    5.60
  -8  -5  -8   17.00    3.90
   8  -5   9   18.10    6.00
  -8  -5  -9   16.90    5.10
  -8  -6   9   52.89    7.50
   8  -6  -9   45.90    7.30
   8  -6  -8   55.39    8.80
  -8  -6   8   81.59    7.60
   8  -6  -7  119.39    9.00
  -8  -6   7  128.49    8.50
   8  -6  -6  165.08   10.20
  -8  -6   6  162.08    9.40
  -8  -6   5    7.00    2.60
   8  -6  -5    6.60    3.80
  -8  -6   4   28.50    4.40
   8  -6  -4   29.50    4.60
  -8  -6   3   11.90    2.30
  -8   6   2  282.67   12.70
  -8  -6   2  281.87   12.00
   8  -6  -2  268.87   13.30
  -8   6   1   60.79    5.80
   8  -6  -1   53.89    5.80
  -8  -6   1   67.89    4.80
  -8   6   0   39.30    5.20
   8  -6   0   32.60    4.80
  -8  -6   0   33.20    3.70
  -8   6  -1   17.80    4.20
  -8  -6  -1   11.70    2.30
   8  -6   1   11.40    3.60
   8  -6   1   14.20    2.70
  -8   6  -2   -1.20    2.00
   8  -6   2    2.30    2.20
   8  -6   2    2.10    3.20
  -8  -6  -2    0.60    1.80
  -8   6  -3   -0.40    2.70
   8  -6   3    3.10    3.10
   8  -6   3   -2.30    2.80
  -8  -6  -3   -1.80    1.90
  -8   6  -4    4.50    2.80
   8  -6   4    1.60    3.40
   8  -6   4    2.60    2.90
  -8  -6  -4   -1.90    1.30
  -8  -6  -4    1.60    2.60
  -8   6  -5   10.70    3.10
   8  -6   5    5.00    2.90
  -8  -6  -5   14.70    3.00
   8  -6   5   13.20    4.20
  -8  -6  -5   10.40    1.80
  -8   6  -6   46.80    6.60
   8  -6   6   80.09    8.50
  -8  -6  -6   67.69    3.50
  -8  -6  -6   64.19    6.20
   8  -6   7   20.30    4.60
  -8  -6  -7   16.50    3.90
   8  -6   8    4.90    6.60
  -8  -6  -8   -3.40    5.80
  -8  -7   7   31.60    5.20
   8  -7  -7   29.90    5.10
  -8  -7   6   34.10    5.00
   8  -7  -6   30.70    7.20
  -8  -7   5  530.55   20.70
   8  -7  -5  503.15   21.50
   8  -7  -4   19.10    4.80
  -8  -7   4   21.60    3.70
  -8  -7   3  327.37   14.20
   8  -7  -3  329.07   15.90
   8  -7  -2   79.89    8.10
  -8  -7   2   92.49    6.60
   8  -7  -1   65.29    7.10
   8  -7  -1   65.29    6.00
  -8  -7   1   67.19    5.60
   8  -7   0  126.19    7.90
  -8  -7   0  111.59    6.90
   8  -7   0  106.89    8.40
  -8  -7  -1   36.50    4.20
   8  -7   1   48.70    5.40
   8  -7   1   38.10    5.40
   8  -7   2   -0.90    3.40
  -8  -7  -2   -0.60    1.80
  -8  -7  -3  153.28    7.40
   8  -7   3  134.79    8.80
   8  -7   3  168.58   10.10
  -8  -7  -4    1.10    1.70
   8  -7   4    0.90    3.40
   8  -7   4    1.60    4.10
   8  -7   5   16.00    5.10
   8  -7   5   25.00    4.50
  -8  -7  -5   22.50    3.20
   8  -7   6   -3.40    4.90
  -8  -7  -6    0.10    1.40
  -8  -8   5  110.49   10.20
   8  -8  -5  125.09   13.50
  -8  -8   4    1.20    4.00
   8  -8  -4   -4.00    4.40
   8  -8  -3   13.40    5.10
  -8  -8   3    3.90    3.40
   8  -8  -2   15.00    5.40
   8  -8  -2   13.40    3.60
  -8  -8   2   18.30    4.10
   8  -8  -1  163.78   12.60
  -8  -8   1  166.78   10.20
   8  -8  -1  180.68   10.50
  -8  -8   0    3.00    3.30
   8  -8   0   -0.40    3.60
   8  -8   0    1.00    5.40
   8  -8   1   99.09    9.30
   8  -8   1   98.49    8.10
  -8  -8  -1  108.99    7.10
  -8  -8  -2  152.68    8.00
   8  -8   2  144.79   10.70
   8  -8   3   39.90    5.70
  -8  -8  -3   32.40    4.30
   8  -8   3   32.00    5.80
   9   0 -11   -4.80    3.20
   9   0 -10   45.00    5.20
  -9   0   9   -0.30    2.90
   9   0  -9   -1.00    2.40
   9   0  -8   77.79    5.50
   9   0  -8   78.19    7.80
  -9   0   8   74.59    6.80
  -9   0   7    3.30    2.90
   9   0  -7    2.90    3.50
  -9   0   6   59.29    5.60
   9   0  -6   58.09    4.10
   9   0  -6   53.59    6.20
  -9   0   5    1.20    1.90
   9   0  -5    2.80    2.50
   9   0  -5    2.70    1.50
   9   0  -5    0.60    2.30
   9   0  -4  149.19    6.70
  -9   0   4  142.19    7.50
  -9   0   4  147.59    7.20
   9   0  -4  145.89    8.10
   9   0  -3    1.50    1.30
  -9   0   3    2.20    2.10
  -9   0   3    0.30    1.30
   9   0  -3   -0.90    1.90
  -9   0   2   14.30    2.60
  -9   0   2   13.10    2.10
   9   0  -2   15.60    2.30
  -9   0   1    3.70    1.90
  -9   0   1   -0.70    1.00
   9   0  -1   -0.70    1.20
   9   0   0   10.50    1.70
  -9   0   0    8.10    2.40
   9   0   1   -0.80    1.20
  -9   0  -1    1.50    2.30
  -9   0  -1    0.10    1.20
  -9   0  -2  504.25   17.40
  -9   0  -2  493.15   17.50
   9   0   2  498.15   16.90
   9   0   3    0.90    1.50
  -9   0  -3    1.00    1.30
   9   0   4  729.03   26.80
   9   0   4  838.42   26.50
  -9   0  -4  851.91   26.40
  -9   0  -5   -0.50    1.10
   9   0   5    2.10    1.90
   9   0   5   -2.10    1.70
  -9   0  -6  220.48    9.60
   9   0   6  238.98   10.30
   9   0   6  231.18    9.40
   9   0   7   -3.00    2.40
  -9   0  -7    2.00    1.40
  -9   0  -8    1.80    1.80
   9   0   8    2.60    2.80
  -9   0  -9    0.10    1.80
   9   0   9   -6.00    3.10
  -9   0 -10  127.19    7.90
   9   0  10  127.39    9.50
   9  -1 -12   10.20    4.20
   9   1 -11   18.40    3.50
   9  -1 -11   11.60    3.40
   9   1 -10  266.87   11.80
   9  -1 -10  281.47   12.80
  -9   1   9   71.89    7.00
   9   1  -9   61.09    5.10
  -9  -1   9   57.59    8.60
   9  -1  -9   65.99    5.10
  -9   1   8   55.89    6.00
   9   1  -8   57.69    4.40
   9  -1  -8   53.29    4.60
  -9  -1   8   50.99    5.50
   9   1  -7   78.09    6.50
  -9   1   7   80.19    6.40
   9   1  -7   81.89    5.10
   9  -1  -7   81.19    5.60
  -9  -1   7   80.49    6.30
   9  -1  -7   92.19    7.80
   9   1  -6    2.40    2.20
  -9   1   6    1.60    2.00
   9   1  -6    0.80    1.60
  -9  -1   6    0.90    1.90
   9  -1  -6    5.80    3.20
   9  -1  -6    0.20    1.90
  -9   1   5  123.79    7.30
   9   1  -5  119.59    5.90
   9   1  -5  112.89    5.60
  -9  -1   5  117.69    6.90
   9  -1  -5  111.99    6.30
   9  -1  -5  108.49    7.50
   9   1  -4   39.70    2.90
   9   1  -4   39.50    3.50
   9  -1  -4   30.60    4.90
   9  -1  -4   36.90    3.50
  -9  -1   4   40.30    3.80
  -9   1   3  269.17   11.50
  -9   1   3  280.17   12.30
   9  -1  -3  254.47   11.70
  -9  -1   3  284.27   11.60
  -9  -1   3  279.37   10.00
   9  -1  -3  271.97   10.80
  -9   1   2  330.37   13.10
   9   1  -2  356.06   12.00
  -9   1   2  341.17   13.30
   9  -1  -2  345.27   12.90
   9  -1  -2  351.46   14.00
  -9  -1   2  358.36   12.10
  -9  -1   2  355.46   13.60
  -9   1   1  281.57   11.60
   9   1  -1  295.97   11.10
  -9   1   1  312.27   12.00
  -9  -1   1  306.67   12.00
   9  -1  -1  302.87   11.40
  -9  -1   1  298.27   10.70
   9   1   0  237.18    8.60
  -9   1   0  225.58    9.60
  -9  -1   0  235.58    9.00
   9  -1   0  224.08    9.30
  -9  -1   0  228.08    9.70
   9   1   1  675.23   21.70
  -9   1  -1  703.13   23.10
  -9  -1  -1  692.33   22.10
   9  -1   1  676.93   22.60
  -9  -1  -1  693.63   23.00
  -9   1  -2  213.18    9.10
   9   1   2  207.38    8.30
  -9  -1  -2  221.78    9.10
  -9  -1  -2  207.38    9.00
   9  -1   2  219.68    9.00
   9   1   3   34.50    3.00
  -9   1  -3   38.40    3.30
  -9  -1  -3   41.10    3.20
   9  -1   3   37.40    3.70
  -9  -1  -3   39.10    4.60
  -9   1  -4  255.27   10.70
   9   1   4  260.17   10.50
   9   1   4  268.57   10.00
  -9  -1  -4  270.37   10.50
   9  -1   4  261.07   11.00
   9  -1   4  296.67   13.80
   9   1   5  414.06   13.80
  -9   1  -5  415.46   15.10
   9   1   5  399.76   14.90
   9  -1   5  407.16   14.90
   9  -1   5  396.96   15.30
  -9  -1  -5  393.76   14.40
  -9   1  -6    3.60    1.50
   9   1   6    1.40    1.90
   9   1   6    1.10    2.10
   9  -1   6    0.60    2.10
  -9  -1  -6   -1.50    1.10
  -9   1  -7    3.10    1.70
   9   1   7    2.50    2.50
   9  -1   7    7.90    2.80
  -9  -1  -7    4.60    1.70
   9   1   8  127.49    7.90
   9  -1   8  117.19    8.60
  -9  -1  -8  126.29    6.50
  -9   1  -9   10.00    2.60
   9   1   9    8.20    3.30
   9  -1   9   10.60    3.80
  -9  -1  -9    9.50    2.30
   9   1  10    8.70    3.80
  -9   1 -10   15.00    3.30
  -9  -1 -10    8.70    3.20
   9  -1  10   -0.70    5.10
   9   2 -12   67.09    6.70
   9  -2 -12   61.39    9.00
   9   2 -11    0.40    3.00
   9  -2 -11   -0.90    3.60
   9   2 -10  152.78    8.00
  -9  -2  10  151.98    9.70
   9  -2 -10  145.89   10.30
   9   2  -9   19.90    2.90
  -9  -2   9   13.70    3.00
   9  -2  -9   22.00    3.60
   9   2  -8   66.99    4.50
   9   2  -8   71.79    6.90
  -9   2   8   65.09    6.00
  -9  -2   8   59.59    6.10
   9  -2  -8   66.49    5.90
  -9   2   7    4.00    2.60
   9   2  -7    0.10    2.10
   9   2  -7    0.70    1.60
  -9  -2   7   -0.50    2.10
   9  -2  -7   -1.30    2.10
   9  -2  -7    1.30    2.90
  -9   2   6   10.10    2.60
   9   2  -6   12.60    1.90
   9   2  -6   12.40    2.20
  -9  -2   6   16.20    3.10
   9  -2  -6   12.20    2.40
   9  -2  -6   14.10    3.70
  -9   2   5   61.29    5.20
   9   2  -5   58.69    4.00
   9   2  -5   61.59    3.80
   9  -2  -5   56.69    6.10
  -9  -2   5   55.19    4.90
   9  -2  -5   64.79    4.70
  -9   2   4   38.80    4.30
   9   2  -4   41.70    3.00
   9   2  -4   44.40    3.00
   9  -2  -4   46.10    4.40
   9  -2  -4   63.49    8.60
  -9  -2   4   42.30    4.00
   9   2  -3  289.17    9.30
  -9   2   3  278.97   11.70
   9   2  -3  286.07    9.30
   9  -2  -3  266.07   11.20
   9  -2  -3  251.37   11.90
   9   2  -2   35.30    2.30
   9  -2  -2   38.30    5.30
  -9  -2   2   33.00    3.50
   9  -2  -2   34.80    3.80
  -9  -2   2   40.50    2.80
   9   2  -1  135.19    5.00
  -9   2   1  119.19    6.60
   9  -2  -1  125.39    6.70
   9  -2  -1  120.39    7.70
  -9  -2   1  128.09    6.70
  -9  -2   1  133.09    5.30
  -9   2   0   27.00    3.30
   9   2   0   35.20    2.60
  -9  -2   0   28.30    3.10
   9  -2   0   36.80    3.80
  -9  -2   0   34.40    3.00
   9   2   1 1000.00   30.10
  -9   2  -1 1005.20   32.10
  -9  -2  -1  984.00   30.30
   9  -2   1 1009.60   32.00
  -9  -2  -1  981.00   31.70
   9   2   2    1.30    1.10
  -9   2  -2    1.90    1.20
  -9  -2  -2    0.60    1.20
   9  -2   2    2.10    1.60
  -9  -2  -2    0.10    1.90
   9   2   3  487.05   16.60
  -9   2  -3  494.05   17.80
   9  -2   3  510.55   18.10
  -9  -2  -3  486.25   17.00
  -9  -2  -3  513.75   17.20
  -9   2  -4   -0.20    1.50
   9   2   4    2.10    1.40
   9   2   4    1.40    1.50
  -9  -2  -4    0.80    1.10
   9  -2   4   -0.70    1.90
   9  -2   4   -1.10    2.00
  -9   2  -5   59.29    4.50
   9   2   5   57.49    4.20
   9  -2   5   49.20    4.50
  -9  -2  -5   51.49    3.70
  -9   2  -6   -3.40    1.80
   9   2   6    1.90    2.10
   9  -2   6   -0.70    2.20
  -9  -2  -6   -0.70    1.10
  -9   2  -7  112.79    6.80
   9   2   7  104.99    6.90
  -9  -2  -7  103.19    6.70
   9  -2   7   92.79    8.00
   9   2   8   -0.90    3.00
  -9  -2  -8    0.30    1.50
   9  -2   8    1.30    3.00
  -9   2  -9  134.39    8.20
   9   2   9  112.19    7.70
  -9  -2  -9  138.29    6.70
   9  -2   9  131.69    9.10
  -9   2 -10   29.70    4.20
   9   2  10   30.10    5.10
   9  -2  10   36.10    5.50
  -9  -2 -10   33.60    4.30
   9   3 -11   67.59    6.20
   9  -3 -11   72.89    8.20
   9   3 -10   11.00    3.00
  -9  -3  10   21.60    4.20
   9  -3 -10   14.20    4.00
   9   3  -9  179.88    8.00
   9  -3  -9  178.48   10.00
  -9  -3   9  175.38   10.00
   9   3  -8  123.09    6.00
  -9  -3   8  142.39    8.60
   9  -3  -8  121.49    8.30
  -9   3   7   87.09    6.40
   9  -3  -7   73.09    6.20
  -9  -3   7   81.59    6.50
  -9   3   6   65.39    5.70
   9   3  -6   80.29    4.10
   9   3  -6   72.59    3.80
   9  -3  -6   62.69    6.90
  -9  -3   6   82.79    6.00
   9  -3  -6   71.09    6.00
  -9   3   5   11.10    2.40
   9   3  -5   13.10    1.70
   9  -3  -5   10.60    2.80
   9  -3  -5   15.60    4.00
  -9  -3   5   16.50    3.10
  -9   3   4   81.89    5.90
  -9  -3   4   82.09    5.80
   9  -3  -4   75.99    7.20
   9  -3  -4   89.99    5.90
  -9   3   3   17.30    2.90
   9  -3  -3   15.60    3.90
  -9  -3   3   24.40    3.40
   9  -3  -3   16.00    2.60
  -9   3   2   58.09    5.30
   9  -3  -2   62.69    4.70
   9  -3  -2   58.49    6.40
  -9  -3   2   53.09    4.50
  -9   3   1  165.08    9.00
  -9  -3   1  175.28    8.10
   9  -3  -1  169.58    8.40
   9  -3  -1  165.18    9.40
   9   3   0  793.32   23.50
  -9   3   0  834.32   26.70
  -9  -3   0  789.52   26.30
   9  -3   0  810.92   27.00
  -9  -3   0  772.62   23.50
  -9   3  -1  407.36   15.50
   9   3   1  422.56   13.30
  -9  -3  -1  408.56   15.20
  -9  -3  -1  434.66   13.50
   9  -3   1  423.16   15.80
  -9   3  -2    3.00    1.40
   9   3   2    1.10    1.50
   9  -3   2    0.30    1.90
  -9  -3  -2   -1.90    1.20
  -9  -3  -2    2.10    1.80
  -9   3  -3   33.70    3.50
   9   3   3   37.00    2.90
  -9  -3  -3   27.50    2.80
   9  -3   3   32.70    3.60
  -9  -3  -3   31.30    4.20
   9  -3   3   32.70    4.60
   9   3   4   48.40    3.90
  -9   3  -4   54.49    4.70
  -9  -3  -4   58.89    3.70
   9  -3   4   58.69    4.90
  -9  -3  -4   44.40    5.10
   9  -3   4   47.40    5.10
   9   3   5  298.07   11.80
  -9   3  -5  331.07   13.30
  -9  -3  -5  318.97   11.50
   9  -3   5  290.37   13.00
   9  -3   5  324.37   13.30
  -9   3  -6  160.68    8.20
   9   3   6  147.79    7.60
  -9  -3  -6  147.19    6.70
   9  -3   6  153.88    8.90
   9   3   7  205.48    9.70
  -9   3  -7  235.58   10.70
   9  -3   7  198.18   10.60
  -9  -3  -7  214.98    8.50
   9   3   8    4.80    3.10
  -9  -3  -8   12.50    2.00
   9  -3   8   12.10    4.10
   9   3   9   35.50    5.10
  -9   3  -9   35.50    5.80
  -9  -3  -9   45.00    3.80
   9  -3   9   30.20    6.50
   9   3  10    6.30    4.80
   9  -3  10    3.00    6.60
   9  -4 -11  119.09   10.20
  -9  -4  10   54.09    7.80
   9  -4 -10   70.49    8.10
   9  -4  -9   20.50    4.40
  -9  -4   9   13.20    3.60
   9  -4  -8    8.00    3.70
  -9  -4   8   14.90    3.70
   9   4  -7    8.00    2.00
  -9  -4   7    9.30    2.80
   9  -4  -7    8.50    5.00
  -9   4   6  142.29    8.50
  -9  -4   6  193.98    9.70
   9  -4  -6  169.78    9.20
  -9   4   5   10.30    2.80
  -9  -4   5    8.80    2.50
   9  -4  -5    1.60    2.50
  -9   4   4    9.10    2.70
  -9  -4   4    7.70    2.30
   9  -4  -4    8.00    2.70
   9  -4  -4    2.00    3.30
  -9   4   3  146.59    7.90
   9  -4  -3  148.09    9.40
   9  -4  -3  142.89    8.30
  -9  -4   3  136.59    7.60
  -9   4   2  113.19    6.80
   9  -4  -2  112.49    7.00
   9  -4  -2  100.89    8.30
  -9  -4   2  107.49    6.40
  -9   4   1  147.99    8.20
   9  -4  -1  153.58    9.80
  -9  -4   1  152.78    7.60
   9  -4  -1  150.48    8.20
  -9   4   0   56.69    5.80
   9  -4   0   47.90    7.80
   9  -4   0   37.80    4.20
  -9  -4   0   40.40    3.90
  -9   4  -1    6.40    1.70
   9  -4   1   10.50    2.60
  -9  -4  -1    8.00    1.70
  -9   4  -2  164.48    8.40
   9   4   2  160.28    6.20
  -9  -4  -2  158.08    6.40
   9  -4   2  174.08    8.90
  -9  -4  -2  161.28    7.50
   9   4   3   52.59    4.70
  -9   4  -3   50.49    4.70
   9  -4   3   55.29    4.80
   9  -4   3   55.29    4.90
  -9  -4  -3   55.49    4.00
  -9  -4  -3   44.60    5.30
   9   4   4   73.99    4.50
  -9   4  -4   73.39    5.60
   9  -4   4   78.89    6.50
  -9  -4  -4   70.89    4.40
   9  -4   4   72.29    5.80
   9   4   5    8.30    2.20
  -9   4  -5    5.10    2.40
  -9  -4  -5    8.20    1.70
   9  -4   5    8.30    3.10
  -9   4  -6   55.09    5.40
   9   4   6   40.20    4.60
  -9  -4  -6   49.80    3.40
   9  -4   6   45.30    6.10
  -9   4  -7   94.29    7.00
   9   4   7   84.89    6.30
   9  -4   7   93.19    7.60
  -9  -4  -7   88.99    4.60
   9   4   8  269.27   12.40
   9  -4   8  283.97   14.80
  -9  -4  -8  294.27   10.30
   9   4   9    9.80    3.80
  -9  -4  -9   14.10    2.50
   9  -4   9   16.40    4.80
  -9  -5  10    4.50    4.70
  -9  -5   9   10.40    3.80
   9  -5  -9   24.00    6.40
  -9  -5   8  102.89    8.20
   9  -5  -8  110.49    8.60
   9  -5  -7    2.70    3.70
  -9  -5   7    2.10    3.20
   9  -5  -6   51.39    5.90
  -9  -5   6   41.40    5.70
  -9  -5   5   -1.10    2.30
  -9   5   4    0.50    2.30
  -9  -5   4    2.00    2.40
   9  -5  -4    0.70    2.80
  -9   5   3    7.50    2.20
  -9  -5   3   10.90    2.40
   9  -5  -3    7.80    2.80
  -9   5   2   -2.20    2.00
   9  -5  -2   -0.20    2.60
  -9  -5   2    2.90    1.90
  -9   5   1  148.79    8.50
  -9  -5   1  153.48    7.90
   9  -5  -1  144.39    8.50
  -9   5   0   10.80    3.40
   9  -5   0    9.20    2.80
   9  -5   0   17.90    7.40
  -9  -5   0   15.90    2.60
  -9   5  -1    5.80    2.10
  -9  -5  -1    7.30    2.00
   9  -5   1    7.60    2.60
  -9   5  -2    0.60    2.20
  -9  -5  -2    0.30    1.40
   9  -5   2   -0.80    2.50
   9  -5   2    4.20    2.20
  -9   5  -3    3.80    3.60
   9  -5   3    3.50    2.30
  -9  -5  -3    3.20    2.10
  -9  -5  -3    2.20    1.50
  -9   5  -4    5.00    2.40
  -9  -5  -4    8.00    2.20
  -9  -5  -4    9.70    2.10
   9  -5   4    7.60    3.00
   9  -5   4    6.90    3.10
  -9   5  -5   68.49    6.10
  -9  -5  -5   64.59    4.10
  -9  -5  -5   65.69    4.90
   9  -5   5   82.19    6.60
   9  -5   5   63.69    6.50
  -9   5  -6  255.67   12.30
  -9  -5  -6  254.07    9.30
   9  -5   6  245.38   12.60
  -9  -5  -6  239.38   10.90
   9   5   7    4.60    3.00
  -9   5  -7    0.30    3.20
  -9  -5  -7    4.10    3.30
  -9  -5  -7    4.10    1.40
   9  -5   7    5.30    5.30
   9   5   8    5.10    3.70
  -9   5  -8   10.20    4.90
  -9  -5  -8   11.50    1.70
   9  -5   8    8.10    5.00
  -9  -6   8   77.79    8.60
   9  -6  -8   94.19    8.80
  -9  -6   7    1.50    3.30
   9  -6  -7    4.00    5.50
  -9  -6   6  291.87   14.10
   9  -6  -6  305.77   15.10
  -9  -6   5   21.50    3.50
   9  -6  -5   29.10    5.00
   9  -6  -4    6.10    3.60
  -9  -6   4   -0.30    2.60
   9  -6  -3   28.80    4.70
  -9  -6   3   33.50    4.70
   9  -6  -2    3.00    3.40
  -9  -6   2    7.30    3.40
   9  -6  -1   38.40    5.20
  -9   6   0   85.29    7.40
   9  -6   0   76.59    6.80
  -9  -6   0   81.29    5.90
  -9   6  -1   56.39    5.60
   9  -6   1   50.99    5.40
  -9  -6  -1   47.40    4.30
   9  -6   1   51.19    6.20
  -9   6  -2   -1.70    2.20
   9  -6   2    3.70    4.30
  -9  -6  -2   -0.30    1.80
   9  -6   2   -4.30    3.10
  -9   6  -3   98.69    7.20
   9  -6   3   90.29    8.10
   9  -6   3   94.49    7.30
  -9  -6  -3   91.39    5.50
  -9   6  -4   97.49    7.40
  -9  -6  -4   87.99    5.30
   9  -6   4   91.19    8.20
   9  -6   4   96.89    7.40
  -9   6  -5    4.70    3.20
  -9  -6  -5    3.30    1.70
   9  -6   5   -6.50    4.00
  -9   6  -6   -2.20    3.60
   9  -6   6    0.60    3.90
  -9  -6  -6    1.80    1.60
  -9  -6  -7    2.10    1.70
   9  -6   7   -1.50    5.70
   9  -7  -6   -1.10    4.50
  -9  -7   6    4.30    3.70
   9  -7  -5   -1.40    4.40
  -9  -7   5   -3.40    3.30
   9  -7  -4    4.50    5.50
  -9  -7   4   15.10    3.80
   9  -7  -3   -0.90    3.90
  -9  -7   3    1.10    2.80
  -9  -7   2   10.50    2.90
   9  -7  -2    7.70    4.30
   9  -7  -1   -5.90    3.90
  -9  -7   1    1.10    2.50
   9  -7   0   24.60    3.90
  -9  -7   0   31.80    4.60
   9  -7   0   27.80    5.20
  -9  -7  -1   11.30    2.60
   9  -7   1   14.50    3.70
   9  -7   1    6.40    4.30
   9  -7   2   29.60    5.60
  -9  -7  -2   16.50    3.10
   9  -7   2   13.90    5.40
  -9  -7  -3   -0.40    2.40
   9  -7   3    6.20    4.80
   9  -7   3    0.90    3.30
  -9  -7  -4    7.60    2.60
   9  -7   4   -2.90    4.30
   9  -7   4    7.70    4.00
  -9  -7  -5  110.89    5.80
   9  -7   5  109.39   11.60
   9  -8  -2    1.60    6.50
  -9  -8   2   -3.80    3.10
   9  -8  -2    5.40    3.90
   9  -8  -1   23.90    6.80
  -9  -8   1   33.40    5.50
   9  -8  -1   33.40    5.00
  -9  -8   0   10.10    3.30
   9  -8   0    3.80    4.10
   9  -8   0    6.50    6.50
   9  -8   1    1.60    4.00
  -9  -8  -1    8.50    3.60
  10   0 -12   37.70    5.90
  10   0 -10   19.90    3.50
  10   0  -9    0.20    2.70
 -10   0   9   -1.20    4.10
 -10   0   8  835.22   32.30
  10   0  -8  853.21   28.30
 -10   0   7    3.30    2.70
  10   0  -7   -2.80    2.30
  10   0  -6  214.88    9.30
 -10   0   6  208.58   10.30
  10   0  -5    1.70    1.70
 -10   0   5    0.40    2.10
 -10   0   4  157.78    8.00
 -10   0   4  143.89    8.00
  10   0  -4  161.08    7.10
  10   0  -3    0.90    1.50
 -10   0   3   -1.90    1.70
 -10   0   3   -4.00    2.40
 -10   0   2  125.29    6.80
  10   0  -2  129.29    6.20
 -10   0   2  132.19    7.10
 -10   0   1   -2.30    1.60
 -10   0   1   -1.30    2.40
  10   0  -1   -1.40    1.30
  10   0   0   14.20    2.00
 -10   0   0   22.20    3.00
 -10   0   0   19.80    3.40
 -10   0  -1   -0.10    1.30
  10   0   1    0.50    1.50
 -10   0  -2  355.96   13.40
  10   0   2  337.87   12.70
 -10   0  -3    0.10    1.40
  10   0   3    0.90    1.70
 -10   0  -4  246.48   10.50
  10   0   4  256.27   10.60
  10   0   5   -1.60    2.40
  10   0   5    1.50    2.20
 -10   0  -5    0.20    1.60
 -10   0  -6  126.99    6.80
  10   0   6  127.19    7.10
  10   0   7   -4.60    2.60
 -10   0  -7   -0.30    1.60
  10   0   8   17.10    3.40
 -10   0  -8   10.80    2.40
  10   0   9   -3.10    4.00
 -10   0  -9    1.00    2.20
  10   0  10    7.20    4.80
 -10   0 -10    5.00    2.50
  10   1 -12   39.70    4.90
  10  -1 -12   23.60    5.20
  10   1 -11    9.20    3.40
  10  -1 -11   10.10    3.80
  10  -1 -10   40.20    5.00
  10   1  -9  115.29    6.90
  10  -1  -9  109.49    7.50
 -10  -1   9  106.49    8.00
  10   1  -8    3.90    2.20
 -10   1   8    2.00    3.30
 -10  -1   8    4.70    2.90
  10  -1  -8    7.20    2.60
  10   1  -7    3.00    2.00
 -10   1   7    1.50    2.50
  10  -1  -7   -0.30    2.40
 -10  -1   7   -4.50    2.60
 -10   1   6    1.60    2.70
  10   1  -6    3.20    2.70
  10   1  -6    7.40    1.90
  10  -1  -6    7.00    2.10
 -10  -1   6    9.10    2.60
  10  -1  -6    6.40    3.40
 -10   1   5  328.87   13.80
  10   1  -5  325.17   12.10
  10   1  -5  332.07   12.00
  10  -1  -5  333.87   13.10
 -10  -1   5  310.07   13.50
  10   1  -4  388.16   13.20
 -10   1   4  367.46   14.80
  10   1  -4  376.56   13.30
 -10  -1   4  385.16   15.20
  10  -1  -4  379.76   14.40
  10   1  -3   10.80    1.70
 -10   1   3    9.10    2.20
 -10  -1   3   10.30    2.40
 -10  -1   3    9.80    2.20
  10  -1  -3   10.00    2.20
 -10   1   2   17.00    2.70
  10   1  -2   20.90    2.30
 -10  -1   2   13.90    2.40
  10  -1  -2   19.00    2.70
 -10  -1   2   19.20    2.80
  10   1  -1    7.80    1.40
 -10   1   1    7.50    1.90
 -10  -1   1   11.20    2.20
  10  -1  -1    8.70    2.10
 -10  -1   1    5.60    2.30
  10   1   0  129.69    5.50
 -10   1   0  120.29    6.50
 -10  -1   0  119.49    6.50
  10  -1   0  112.29    6.00
 -10  -1   0  112.69    6.40
 -10   1  -1    0.40    1.60
  10   1   1   -0.80    1.30
 -10  -1  -1   -2.30    1.30
 -10  -1  -1   -2.30    2.30
  10  -1   1    1.30    1.50
  10   1   2  101.29    5.10
 -10   1  -2   99.49    5.80
 -10  -1  -2   82.59    6.20
 -10  -1  -2   95.29    5.50
  10  -1   2  101.19    5.90
  10   1   3   73.29    4.50
 -10   1  -3   70.59    4.70
 -10  -1  -3   78.39    4.70
  10  -1   3   63.99    5.00
  10   1   4  124.79    6.30
  10   1   4  122.19    6.40
 -10   1  -4  134.09    6.90
 -10  -1  -4  127.09    6.60
  10  -1   4  122.79    6.70
  10  -1   4  127.69    7.20
  10   1   5    3.10    2.10
 -10   1  -5   -1.40    1.70
  10  -1   5    1.80    2.20
  10  -1   5    1.50    2.70
 -10  -1  -5   -1.00    1.30
  10   1   6   53.39    5.10
 -10   1  -6   54.19    4.60
 -10  -1  -6   62.39    4.40
  10  -1   6   64.79    5.10
  10   1   7    0.20    2.50
 -10  -1  -7    2.40    1.60
 -10   1  -8   39.80    4.70
 -10  -1  -8   49.10    4.50
  10  -1   8   43.20    6.40
  10   1   9   52.79    7.30
 -10   1  -9   58.19    5.80
  10  -1   9   59.79    7.90
 -10  -1  -9   57.59    5.60
  10   1  10  132.19   11.50
 -10   1 -10  133.69    8.60
 -10  -1 -10  146.59    8.50
  10  -1  10  140.79    9.90
  10   2 -11    9.10    3.30
  10  -2 -11    8.50    4.70
  10   2 -10    0.20    2.70
  10  -2 -10   -0.90    3.60
  10   2  -9  130.69    7.10
 -10  -2   9  142.09    9.20
  10  -2  -9  121.39    8.70
  10   2  -8    1.80    2.10
 -10  -2   8   -0.50    3.10
  10  -2  -8    3.40    2.90
 -10   2   7  431.16   17.70
  10   2  -7  457.25   15.60
 -10  -2   7  468.65   18.40
  10  -2  -7  453.75   17.60
  10   2  -6  135.29    6.00
 -10   2   6  138.59    8.50
  10   2  -6  133.99    6.40
  10  -2  -6  126.59    7.30
 -10  -2   6  135.49    8.30
  10  -2  -6  130.59    9.90
 -10   2   5  161.28    8.70
  10   2  -5  165.38    6.80
  10   2  -5  160.38    6.60
 -10  -2   5  157.48    8.70
  10  -2  -5  156.58    8.10
  10  -2  -5  139.79    9.60
 -10   2   4   60.19    5.60
  10   2  -4   62.29    3.70
  10   2  -4   53.19    3.50
 -10  -2   4   56.99    4.90
  10  -2  -4   57.19    4.80
  10  -2  -4   54.89    6.60
  10   2  -3  123.89    5.20
 -10   2   3  131.69    7.00
  10   2  -3  134.79    5.20
 -10  -2   3  121.19    7.10
  10  -2  -3  116.89    6.60
  10  -2  -3  112.19    8.20
 -10   2   2  122.29    6.80
  10   2  -2  113.29    4.80
  10  -2  -2  115.99    6.70
 -10  -2   2  115.59    5.20
 -10  -2   2  119.59    6.70
 -10   2   1  459.55   17.60
  10   2  -1  492.75   15.40
 -10  -2   1  475.85   15.50
 -10  -2   1  514.05   18.10
  10  -2  -1  490.45   17.70
  10   2   0  118.69    5.30
 -10   2   0  130.69    6.80
  10  -2   0  109.49    6.20
 -10  -2   0  110.99    5.60
 -10  -2   0  113.59    6.50
  10   2   1   49.40    3.10
 -10   2  -1   54.89    4.20
  10  -2   1   51.59    4.40
 -10  -2  -1   50.19    4.30
 -10  -2  -1   49.00    4.00
  10   2   2   24.00    2.70
 -10   2  -2   24.60    3.20
 -10  -2  -2   31.60    4.30
  10  -2   2   25.30    3.40
 -10  -2  -2   31.20    3.20
  10   2   3  108.79    5.50
 -10   2  -3  118.09    6.60
 -10  -2  -3  115.19    7.00
  10  -2   3  116.49    6.80
 -10  -2  -3  110.79    6.00
  10   2   4    7.90    2.10
  10   2   4    8.50    1.90
  10  -2   4   10.00    2.50
  10  -2   4    5.30    2.40
 -10  -2  -4    7.70    1.70
 -10   2  -5    9.70    2.20
  10   2   5    9.60    2.30
  10  -2   5    8.80    2.70
 -10  -2  -5   11.00    1.90
  10  -2   5    2.40    3.00
 -10   2  -6  348.47   14.20
  10   2   6  360.26   13.90
 -10  -2  -6  339.17   16.20
  10  -2   6  333.17   14.80
 -10   2  -7   78.39    6.80
  10   2   7   78.69    6.10
  10  -2   7   70.29    6.50
 -10  -2  -7   77.49    5.00
  10   2   8   -0.10    3.20
 -10   2  -8    3.60    2.30
  10  -2   8    5.70    3.70
 -10  -2  -8    5.70    1.90
 -10   2  -9    7.40    3.40
  10   2   9   10.30    4.30
 -10  -2  -9    9.40    2.60
  10  -2   9   17.10    5.40
  10  -3 -11  151.58   11.30
  10  -3 -10   61.89    7.20
  10   3  -9   24.70    3.90
 -10  -3   9   36.70    4.90
  10  -3  -9   20.10    3.80
  10   3  -8    1.50    1.90
 -10  -3   8   -5.20    3.30
  10   3  -7    5.10    3.60
  10  -3  -7   10.40    3.00
 -10  -3   7   12.60    3.50
 -10   3   6   41.20    5.40
  10   3  -6   37.20    3.00
  10  -3  -6   29.80    4.70
 -10  -3   6   45.80    5.30
 -10   3   5  107.89    7.30
  10   3  -5  112.79    5.10
  10   3  -5  108.79    4.10
 -10  -3   5  117.79    7.20
  10  -3  -5  103.79    6.80
 -10   3   4    2.00    2.50
  10  -3  -4   -2.20    2.20
 -10  -3   4    5.80    2.30
  10  -3  -4    3.00    3.10
 -10   3   3  179.68    9.30
 -10  -3   3  204.68    9.50
  10  -3  -3  163.78   10.70
  10  -3  -3  180.68    9.00
  10  -3  -2   -0.50    4.20
 -10  -3   2    7.00    1.90
  10  -3  -2    3.20    2.20
  10   3  -1    1.70    0.60
 -10   3   1   -0.70    1.70
 -10  -3   1    0.70    1.40
  10  -3  -1    6.50    2.30
 -10   3   0    9.80    2.00
 -10  -3   0    8.90    1.70
  10  -3   0   15.40    2.80
 -10   3  -1   85.79    5.60
  10   3   1   78.29    4.00
 -10  -3  -1   87.19    5.40
 -10  -3  -1   82.49    4.50
  10  -3   1   74.39    5.30
 -10   3  -2   17.40    2.70
  10  -3   2   16.80    2.80
 -10  -3  -2   19.30    2.90
 -10  -3  -2   18.90    2.90
 -10   3  -3  240.28   10.80
  10   3   3  235.68    9.20
  10  -3   3  239.48   11.30
  10  -3   3  252.67   11.30
 -10  -3  -3  245.48   10.10
 -10  -3  -3  231.08   11.00
 -10   3  -4    0.10    1.90
  10   3   4    0.60    1.90
 -10  -3  -4    1.70    1.40
  10  -3   4   -3.50    2.30
  10  -3   4    0.80    2.40
 -10   3  -5   75.59    5.80
  10   3   5   79.39    5.10
 -10  -3  -5   73.69    6.50
  10   3   6    2.90    2.40
 -10   3  -6   -1.30    2.40
  10  -3   6   -6.20    2.90
 -10  -3  -6    0.70    1.30
 -10   3  -7   69.29    6.80
  10   3   7   79.49    6.20
 -10  -3  -7   80.79    4.80
  10  -3   7   86.89    7.20
  10   3   8   -4.30    3.50
 -10   3  -8   -0.30    2.70
  10  -3   8    4.40    4.70
 -10  -3  -8   -1.30    1.70
 -10   3  -9  252.67   13.00
  10   3   9  235.78   12.50
  10  -3   9  245.68   13.90
 -10  -3  -9  256.87   10.20
  10  -4 -10   94.49    9.30
  10  -4  -9  134.69    9.80
 -10  -4   9  141.49   10.00
  10  -4  -8  115.69    9.30
 -10  -4   8  113.69    8.80
  10  -4  -7   41.30    6.10
 -10  -4   7   42.80    5.30
 -10  -4   6   57.59    5.90
 -10   4   5    2.30    2.90
  10  -4  -5   -3.50    2.80
 -10  -4   5    3.10    2.60
 -10   4   4    9.70    2.80
 -10  -4   4   12.40    3.00
  10  -4  -4    6.10    2.80
 -10   4   3   13.80    3.10
 -10  -4   3   11.10    2.40
  10  -4  -3    8.10    2.70
 -10   4   2    9.30    2.80
  10  -4  -2    2.20    3.80
  10  -4  -2   10.40    2.70
 -10  -4   2    4.70    2.30
 -10   4   1   98.89    6.30
  10  -4  -1  102.59    6.70
 -10  -4   1   97.09    6.20
 -10   4   0  181.38    9.00
  10  -4   0  192.58    9.70
 -10  -4   0  187.28    8.90
 -10   4  -1    0.60    1.90
 -10  -4  -1    0.00    1.60
  10  -4   1   -0.90    2.20
  10   4   2   10.70    1.80
 -10  -4  -2    9.60    2.00
  10  -4   2    7.30    2.80
  10   4   3  152.68    6.30
  10  -4   3  153.28    8.90
 -10  -4  -3  142.99    7.20
  10  -4   3  146.49    8.00
  10   4   4   10.80    2.00
 -10   4  -4    9.90    2.80
  10  -4   4    7.90    3.20
 -10  -4  -4    4.90    2.20
  10  -4   4   11.30    3.40
  10   4   5  178.08    8.30
 -10   4  -5  191.98    9.80
  10  -4   5  173.28   10.60
 -10  -4  -5  190.98    8.10
 -10   4  -6   30.40    4.90
  10   4   6   22.60    3.20
  10  -4   6   23.40    4.60
 -10  -4  -6   24.00    3.00
 -10   4  -7  176.18   12.70
  10   4   7  163.38    8.70
  10  -4   7  156.28   11.20
 -10  -4  -7  167.28    7.30
  10   4   8   85.49    7.40
 -10   4  -8  104.79    8.30
 -10  -4  -8   86.19    5.40
  10  -4   8   95.69    8.60
 -10  -5   9   -1.50    4.60
  10  -5  -9   -9.00    4.50
 -10  -5   8    3.20    3.80
  10  -5  -8    3.30    5.50
  10  -5  -7   16.30    4.40
 -10  -5   7   11.60    3.50
  10  -5  -6  124.69    9.10
 -10  -5   6  141.29    9.10
 -10  -5   5   34.50    5.50
  10  -5  -5   31.20    5.10
  10  -5  -4   30.30    4.60
 -10  -5   4   32.90    5.00
 -10   5   3    8.80    3.10
  10  -5  -3    3.30    3.10
 -10  -5   3    7.50    2.40
 -10   5   2   -0.40    2.40
 -10  -5   2    1.90    2.00
 -10  -5   1   -1.20    2.10
 -10   5   0   -2.70    2.30
 -10  -5   0    0.10    1.80
 -10   5  -1   -2.90    2.40
  10  -5   1    9.70    3.00
 -10   5  -2  449.66   17.20
  10  -5   2  414.36   17.40
 -10  -5  -2  420.46   15.80
  10  -5   2  415.26   17.00
 -10   5  -3  102.79    7.30
  10  -5   3  104.09    7.10
 -10  -5  -3   97.09    5.90
  10  -5   3  102.19    7.60
 -10   5  -4   18.30    3.30
 -10  -5  -4   16.20    2.50
  10  -5   4   19.70    3.90
 -10   5  -5    6.20    2.60
 -10  -5  -5    4.30    1.80
  10  -5   5   10.60    4.40
 -10   5  -6   41.80    5.90
 -10  -5  -6   24.90    3.30
  10  -5   6   25.00    5.90
 -10  -5  -7   11.70    2.20
  10  -5   7   14.30    5.60
 -10  -6   7   11.40    4.40
  10  -6  -7    2.80    4.60
  10  -6  -6   -5.90    5.20
 -10  -6   6    3.80    3.60
  10  -6  -5    2.80    4.10
 -10  -6   5    2.90    3.00
  10  -6  -4  170.48   10.70
 -10  -6   4  166.48   10.00
  10  -6  -3    3.50    3.90
 -10  -6   3    4.30    2.70
  10  -6  -2   22.10    4.50
 -10  -6   2   20.70    3.70
 -10  -6   1   -4.10    2.20
  10  -6  -1    0.60    3.70
 -10  -6   0    7.50    2.60
  10  -6   0   12.50    4.10
 -10  -6  -1   63.89    5.30
  10  -6   1   53.19    7.40
  10  -6   1   57.99    6.30
 -10   6  -2   25.40    4.00
 -10  -6  -2   17.60    2.90
  10  -6   2   22.90    4.20
  10  -6   2   14.00    3.60
 -10   6  -3   22.10    3.80
  10  -6   3   32.40    4.70
 -10  -6  -3   31.60    4.00
  10  -6   3   44.50    6.90
 -10   6  -4  182.38   10.40
  10  -6   4  213.38   13.10
 -10  -6  -4  196.68    8.80
 -10   6  -5   51.59    7.20
  10  -6   5   48.80    7.40
 -10  -6  -5   49.99    4.70
 -10  -7   5   17.30    4.60
  10  -7  -5   26.10    7.90
 -10  -7   4   20.30    4.60
  10  -7  -4   15.70    5.40
  10  -7  -3   40.20    5.90
 -10  -7   3   50.69    6.80
  10  -7  -2   21.60    5.00
 -10  -7   2   28.10    4.50
 -10  -7   1    0.60    3.50
  10  -7  -1   -3.40    4.10
  10  -7   0   15.20    3.80
 -10  -7   0   18.00    4.30
  10  -7   0   15.10    4.50
 -10  -7  -1   33.60    5.50
  10  -7   1   27.70    4.40
  10  -7   1   31.90    5.50
  10  -7   2    1.20    4.30
  10  -7   2    7.10    4.30
 -10  -7  -2    1.80    2.30
  10  -7   3  214.38   12.20
  10  -7   3  223.88   14.20
 -10  -7  -3  216.98    9.90
  11   0 -11    5.80    3.90
  11   0 -10  174.08    9.70
  11   0  -9    4.70    3.00
  11   0  -8   35.30    4.90
 -11   0   8   51.99    6.00
 -11   0   7    2.40    3.00
  11   0  -7    1.60    2.40
  11   0  -6  162.18    8.00
 -11   0   6  164.28    9.30
 -11   0   5    1.90    2.10
  11   0  -5   -1.50    1.90
 -11   0   4  173.08    8.90
  11   0  -4  163.48    7.80
  11   0  -3   -0.30    1.80
 -11   0   3    0.20    2.10
 -11   0   2    9.80    2.20
  11   0  -2   12.90    2.10
  11   0  -1    0.60    1.60
 -11   0   1   -0.70    1.90
  11   0   0   14.50    2.20
 -11   0   0   19.20    3.00
  11   0   1   -2.40    1.70
 -11   0  -1    0.70    1.70
  11   0   2    3.60    1.90
 -11   0  -2    6.60    1.90
 -11   0  -3   -0.40    1.70
  11   0   3    4.20    2.00
 -11   0  -4  110.79    6.40
  11   0   4  112.59    6.50
  11   0   5    0.00    2.30
 -11   0  -5    0.50    1.80
 -11   0  -6  127.49    7.10
  11   0   6  129.49    7.90
  11   0   7   -3.30    3.50
 -11   0  -7   -1.70    2.00
 -11   0  -8  216.58   10.80
  11   0   8  239.88   11.80
  11   0   9    4.40    5.50
 -11   0  -9    1.60    2.40
  11   1 -11    4.40    3.80
  11  -1 -11    3.40    3.90
  11   1 -10  125.69    7.90
  11  -1 -10  130.39    8.70
  11   1  -9  157.18    8.50
  11  -1  -9  160.28    9.40
 -11  -1   9  158.48   10.30
  11   1  -8   75.99    5.90
 -11   1   8   99.19   10.40
 -11  -1   8   79.39    7.20
  11  -1  -8   76.99    6.20
  11   1  -7   73.59    5.30
 -11   1   7   68.39    6.90
 -11  -1   7   82.59    6.60
  11  -1  -7   91.29    5.90
  11   1  -6   38.50    4.00
 -11   1   6   55.19    5.30
 -11  -1   6   37.50    5.00
  11  -1  -6   46.10    4.80
 -11   1   5    4.70    2.20
  11   1  -5    3.60    2.90
  11   1  -5    0.40    1.70
  11  -1  -5    0.60    2.30
 -11  -1   5   -2.30    2.60
  11   1  -4   61.09    4.10
 -11   1   4   64.89    5.40
  11  -1  -4   60.79    5.10
 -11  -1   4   67.69    5.50
 -11   1   3   -0.20    2.10
  11   1  -3    0.50    1.50
 -11  -1   3    4.00    2.70
 -11  -1   3    1.50    2.20
  11  -1  -3   -2.50    1.90
 -11   1   2   -0.90    1.90
  11   1  -2    1.10    1.40
  11  -1  -2    4.30    2.00
 -11  -1   2   -0.90    2.50
 -11  -1   2    1.00    2.20
  11   1  -1   31.10    2.80
 -11   1   1   35.30    3.90
 -11  -1   1   25.50    3.60
 -11  -1   1   28.10    3.90
  11  -1  -1   28.20    3.50
  11   1   0   93.09    4.80
 -11   1   0   92.49    6.00
  11  -1   0  107.09    6.00
 -11  -1   0   90.79    6.00
 -11  -1   0   91.19    6.30
 -11   1  -1   67.69    5.20
  11   1   1   72.39    4.30
  11  -1   1   74.29    4.70
 -11  -1  -1   74.09    6.10
 -11  -1  -1   62.89    4.80
  11   1   2    9.60    2.00
 -11   1  -2    9.50    2.20
 -11  -1  -2    7.10    1.80
  11  -1   2    9.20    1.90
 -11   1  -3   -1.20    1.70
  11   1   3    2.20    1.90
  11  -1   3    2.30    2.20
 -11  -1  -3    3.00    1.80
 -11   1  -4   25.60    3.50
  11   1   4   24.50    3.60
  11  -1   4   19.50    2.80
 -11  -1  -4   20.80    3.20
 -11   1  -5   81.29    5.50
  11   1   5   69.09    5.40
  11  -1   5   68.29    5.40
 -11  -1  -5   69.59    5.30
  11   1   6   98.79    6.80
  11  -1   6   94.09   11.20
 -11  -1  -6   91.19    5.80
 -11   1  -7    3.60    2.40
  11   1   7    3.10    3.10
  11  -1   7    0.10    3.30
 -11  -1  -7    2.30    1.90
 -11   1  -8   21.90    3.70
  11   1   8   25.80    4.60
  11  -1   8   22.50    4.50
 -11  -1  -8   34.60    4.90
  11   1   9   18.50    5.60
 -11  -1  -9   19.40    3.30
  11  -1   9   25.20    5.00
  11  -2 -11   88.19    9.00
  11   2 -10    9.80    3.20
  11  -2 -10   15.90    4.10
  11   2  -9   20.90    3.10
  11  -2  -9   24.60    4.10
 -11  -2   9   14.70    4.10
  11   2  -8   19.80    2.70
  11  -2  -8   16.60    3.80
 -11  -2   8   10.40    3.30
 -11   2   7    5.60    3.50
  11   2  -7    4.80    2.00
  11  -2  -7   -0.40    2.70
 -11  -2   7   -5.90    3.20
 -11   2   6   81.89    7.40
  11   2  -6   88.99    4.70
  11  -2  -6   82.89    6.10
 -11  -2   6   97.49    7.20
 -11   2   5   66.69    5.70
  11  -2  -5   57.79    5.70
 -11  -2   5   63.39    6.20
 -11   2   4   -0.50    2.50
  11   2  -4   -0.40    1.90
  11   2  -4   -0.60    1.70
 -11  -2   4   -1.20    1.80
  11  -2  -4   -0.80    2.40
  11   2  -3   81.69    4.10
  11   2  -3   82.69    4.40
 -11   2   3   72.69    5.70
 -11  -2   3   75.49    5.80
  11  -2  -3   78.49    5.40
  11   2  -2   44.60    3.30
 -11   2   2   51.89    4.50
 -11  -2   2   43.90    4.00
 -11  -2   2   41.70    4.40
  11  -2  -2   48.00    4.20
  11   2  -1   34.50    3.20
 -11   2   1   34.90    4.10
  11  -2  -1   41.20    3.90
 -11  -2   1   37.20    4.00
 -11  -2   1   36.80    3.90
  11   2   0   25.20    2.70
 -11   2   0   23.20    3.20
 -11  -2   0   22.40    3.40
  11  -2   0   21.90    3.40
 -11  -2   0   26.20    4.00
  11   2   1  145.19    6.10
 -11   2  -1  137.89    7.50
  11  -2   1  141.29    7.40
 -11  -2  -1  148.89    7.60
 -11  -2  -1  136.39    7.30
  11   2   2    2.30    1.60
 -11   2  -2    2.20    1.60
  11  -2   2   -0.70    2.20
 -11  -2  -2   -1.10    1.60
 -11  -2  -2    0.00    3.00
  11   2   3   57.49    4.20
 -11   2  -3   54.19    4.70
  11  -2   3   58.09    5.00
 -11  -2  -3   56.19    4.40
 -11   2  -4   46.20    4.50
  11   2   4   49.70    4.20
  11  -2   4   45.50    5.10
 -11  -2  -4   40.70    3.90
  11   2   5   20.20    2.90
 -11   2  -5   14.30    2.70
  11  -2   5   12.60    3.80
 -11  -2  -5   15.50    2.30
  11   2   6   51.79    5.20
 -11   2  -6   56.19    7.00
  11  -2   6   41.10    5.50
 -11  -2  -6   50.49    4.30
  11   2   7   67.19    6.00
 -11   2  -7   61.69    6.00
 -11  -2  -7   67.49    5.00
  11  -2   7   61.59    7.30
  11   2   8   -1.80    3.60
 -11   2  -8   -1.40    2.70
  11  -2   8   -5.30    5.30
 -11  -2  -8    0.10    2.20
  11  -3 -10   58.19    8.50
  11  -3  -9  168.08   10.90
 -11  -3   9  153.38   10.60
  11  -3  -8   17.90    4.00
 -11  -3   8   16.70    3.70
 -11  -3   7   49.00    6.40
 -11   3   6   29.70    5.20
 -11  -3   6   39.50    5.50
  11  -3  -6   27.80    4.10
 -11   3   5   45.50    6.30
 -11  -3   5   38.90    5.20
  11  -3  -5   37.90    4.70
  11  -3  -4    6.40    2.60
 -11  -3   4   12.50    2.80
 -11   3   3  101.09    6.80
 -11  -3   3  109.69    7.10
  11  -3  -3  104.99    7.20
 -11   3   2    0.90    2.00
 -11  -3   2    3.20    1.80
  11  -3  -2    3.10    2.40
 -11   3   1  259.77   11.50
  11   3  -1  258.37    8.10
  11  -3  -1  260.07   11.80
 -11  -3   1  280.47   12.00
 -11   3   0   -1.00    1.80
  11   3   0    1.70    1.20
 -11  -3   0   -0.40    1.80
  11  -3   0    3.50    2.50
 -11   3  -1   76.09    5.70
  11   3   1   75.29    4.20
  11  -3   1   64.89    5.50
 -11  -3  -1   72.59    5.30
  11   3   2   37.90    3.20
 -11   3  -2   40.10    4.30
 -11  -3  -2   33.90    3.90
  11  -3   2   46.20    5.00
 -11   3  -3  108.19    7.00
  11   3   3  107.89    5.50
 -11  -3  -3  115.79    6.70
  11  -3   3  106.69    7.10
  11  -3   3  118.19    8.20
  11   3   4   63.29    4.70
 -11   3  -4   68.09    5.70
 -11  -3  -4   66.79    4.70
  11  -3   4   69.39    6.90
 -11   3  -5   47.40    5.30
  11   3   5   41.30    4.60
 -11  -3  -5   48.50    4.20
  11  -3   5   45.60    5.60
 -11   3  -6   24.80    4.20
  11   3   6   21.60    3.30
  11  -3   6   23.50    4.70
 -11  -3  -6   23.70    3.30
 -11   3  -7   62.79    6.40
  11   3   7   66.19    6.10
  11  -3   7   71.69    8.30
 -11  -3  -7   59.99    5.00
 -11   3  -8   14.00    3.40
  11   3   8    0.10    3.90
  11  -3   8    6.00    4.70
 -11  -3  -8    8.00    2.30
 -11  -4   9   55.29    6.40
  11  -4  -9   42.10    7.30
 -11  -4   8   34.40    5.20
  11  -4  -8   39.10    6.10
  11  -4  -7   21.10    4.70
 -11  -4   7   34.00    4.90
 -11  -4   6    1.50    2.90
  11  -4  -6   -3.70    3.50
 -11  -4   5  106.29    7.80
  11  -4  -5   94.39    7.90
 -11   4   4  145.09    9.00
 -11  -4   4  147.79    8.80
  11  -4  -3  503.35   20.10
 -11  -4   3  536.65   20.20
 -11   4   2   -0.50    2.50
 -11  -4   2    2.20    2.00
  11  -4  -2    2.30    2.90
  11  -4  -1   44.00    5.80
 -11  -4   1   47.50    4.80
 -11   4   0   60.09    5.40
  11  -4   0   59.29    5.70
 -11  -4   0   63.59    5.30
 -11   4  -1  143.29    8.20
 -11  -4  -1  131.99    8.40
 -11   4  -2   79.39    6.30
 -11  -4  -2   85.89    5.70
  11  -4   2   82.19    6.40
  11   4   3   31.00    3.20
 -11   4  -3   25.40    3.50
 -11  -4  -3   28.20    3.80
  11  -4   3   35.80    5.10
  11   4   4    8.10    2.20
 -11   4  -4   -1.10    3.00
 -11  -4  -4    2.80    1.70
  11  -4   4    2.30    3.30
 -11   4  -5   27.70    3.80
  11   4   5   26.70    4.30
  11  -4   5   28.90    4.90
 -11  -4  -5   30.40    3.60
 -11   4  -6    6.40    3.10
  11   4   6    1.30    3.00
 -11  -4  -6    1.30    2.10
  11  -4   6   -6.40    4.90
  11   4   7   24.00    4.10
 -11   4  -7   24.90    4.40
  11  -4   7   25.40    5.20
 -11  -4  -7   19.60    3.20
 -11  -5   8   31.00    7.10
  11  -5  -8   35.50    6.20
  11  -5  -7    5.40    6.10
 -11  -5   7    3.30    4.10
 -11  -5   6   12.10    4.90
  11  -5  -6   16.20    5.30
  11  -5  -5   -0.70    3.70
 -11  -5   5   -1.30    4.70
  11  -5  -4    3.10    3.50
  11  -5  -3   11.90    3.90
 -11  -5   2  416.26   17.30
  11  -5  -2  416.56   17.70
 -11   5   1    4.20    2.80
 -11  -5   1    0.80    2.10
  11  -5  -1    0.50    3.30
 -11   5   0   36.20    4.90
  11  -5   0   30.20    5.20
 -11  -5   0   28.30    4.40
 -11   5  -1   44.90    5.70
  11  -5   1   47.60    6.00
 -11  -5  -1   42.50    4.80
 -11   5  -2   -1.00    3.10
 -11  -5  -2    1.00    2.10
  11  -5   2    6.60    3.40
  11  -5   2   -1.30    3.40
 -11   5  -3   74.69    6.80
 -11  -5  -3   61.69    5.10
  11  -5   3   46.80    7.50
  11  -5   3   73.09    7.70
 -11   5  -4   27.40    4.00
  11  -5   4   31.40    5.90
 -11  -5  -4   26.40    4.00
 -11   5  -5    2.80    3.20
  11  -5   5   -4.50    3.90
 -11  -5  -5    1.60    2.40
 -11   5  -6    5.80    5.30
  11  -5   6    4.20    6.40
  11  -6  -6   91.79    9.80
 -11  -6   6   80.99    8.70
  11  -6  -5   48.00    6.60
 -11  -6   5   47.30    7.20
  11  -6  -4  127.59   11.10
 -11  -6   4  112.59    9.10
  11  -6  -3   14.90    5.90
 -11  -6   3   13.00    3.40
 -11  -6   2    7.30    3.00
  11  -6  -2    9.10    5.00
 -11  -6   1   -2.80    2.70
  11  -6  -1    1.50    4.30
  11  -6   0   -2.20    4.40
 -11  -6   0    2.80    2.80
 -11  -6  -1   58.49    5.90
  11  -6   1   53.19    6.90
  11  -6   1   57.49    8.30
 -11  -6  -2  124.99    8.30
  11  -6   2  121.49    8.70
  11  -6   2  137.89    9.90
 -11  -6  -3   21.30    3.30
  11  -6   3   26.90    5.00
 -11  -6  -4   19.50    3.00
  11  -6   4   18.30    7.10
  11  -7  -2    7.20    6.20
 -11  -7   2    3.60    3.60
  11  -7  -1  104.59   11.60
 -11  -7   1  111.59    8.20
  11  -7   0   -8.20    5.70
 -11  -7   0    2.70    3.40
  11  -7   0    3.70    4.60
  12   0 -10  169.48   10.00
  12   0  -8  401.36   15.90
 -12   0   8  402.66   17.90
 -12   0   7   -0.80    3.00
  12   0  -7    1.50    2.70
 -12   0   6    9.80    3.00
  12   0  -6   13.90    2.80
  12   0  -5   -1.40    2.30
 -12   0   5   -3.00    2.80
  12   0  -4   15.50    2.70
  12   0  -3    0.90    2.10
 -12   0   3    4.60    2.10
 -12   0   2   29.50    4.50
  12   0  -2   25.80    3.50
 -12   0   1   -1.50    2.00
  12   0  -1   -3.10    1.80
 -12   0   0  336.07   13.80
  12   0   0  324.97   12.50
 -12   0  -1   -0.90    2.00
  12   0   2   52.49    4.30
 -12   0  -2   41.40    4.40
 -12   0  -3    0.70    2.10
  12   0   3   -2.50    2.30
  12   0   4  464.65   17.50
 -12   0  -4  475.95   18.50
  12   0   5   -0.10    2.80
 -12   0  -5   -2.30    2.00
 -12   0  -6    1.10    2.00
 -12   0  -7    2.20    2.60
  12   0   7   -5.00    3.70
 -12   0  -8   65.89    6.20
  12   0   8   64.49    8.90
  12   1 -10   57.79    6.60
  12  -1 -10   54.09    7.40
  12   1  -9   42.60    5.50
  12   1  -8    4.80    2.90
 -12  -1   8   -1.50    3.70
  12  -1  -8   -0.90    3.40
  12   1  -7    0.10    2.50
 -12   1   7   -5.90    3.30
 -12  -1   7   -2.20    3.30
  12  -1  -7    2.10    3.00
  12   1  -6  104.69    6.20
 -12   1   6  109.79    7.70
 -12  -1   6  116.89    7.90
  12  -1  -6  100.09    7.00
  12   1  -5  114.69    6.10
 -12   1   5  111.49    7.70
  12  -1  -5  113.29    6.90
 -12  -1   5  109.79    8.10
 -12   1   4   11.00    2.90
  12   1  -4   12.40    2.10
 -12  -1   4    8.00    2.90
  12  -1  -4   16.00    2.90
 -12   1   3    1.90    2.40
  12   1  -3    4.40    1.80
 -12  -1   3    6.60    2.60
  12  -1  -3    3.10    2.30
 -12   1   2    1.70    2.30
  12   1  -2    7.10    1.70
 -12  -1   2    2.70    2.40
  12  -1  -2    6.10    2.30
  12   1  -1    1.80    1.70
 -12   1   1    3.30    2.30
 -12  -1   1    6.70    2.50
  12  -1  -1    3.00    2.20
 -12   1   0   36.20    4.50
  12   1   0   43.30    3.60
 -12  -1   0   46.30    4.60
  12  -1   0   47.60    4.40
  12   1   1  219.28    9.00
 -12   1  -1  220.28   10.50
  12  -1   1  220.18    9.90
 -12  -1  -1  224.88   10.40
 -12   1  -2  207.08    9.80
  12   1   2  197.68    8.70
 -12  -1  -2  190.28    9.40
  12  -1   2  196.68    9.30
  12   1   3  213.08    9.10
 -12   1  -3  204.38    9.80
  12  -1   3  197.58    9.60
 -12  -1  -3  199.78    9.60
  12   1   4    1.20    2.40
 -12   1  -4   -0.40    2.30
 -12  -1  -4   -1.20    2.00
  12  -1   4    0.20    2.50
 -12   1  -5   90.99    6.50
  12   1   5   90.09    6.40
 -12  -1  -5  100.79    6.30
 -12   1  -6   16.70    2.90
  12   1   6   26.30    3.80
  12  -1   6   24.10    4.30
 -12  -1  -6   25.30    3.60
  12   1   7   49.90    6.30
 -12   1  -7   37.70    5.50
  12  -1   7   33.80    5.20
 -12  -1  -7   42.90    5.70
  12   1   8  120.89    9.60
 -12   1  -8  106.39    7.70
  12  -1   8  113.19   10.20
 -12  -1  -8  114.39    7.80
  12  -2 -10   36.70    6.10
  12  -2  -9  220.38   12.10
 -12  -2   8   30.90    4.70
  12  -2  -8   21.20    4.00
  12   2  -7  321.07   12.70
 -12  -2   7  361.36   15.90
  12  -2  -7  342.17   15.20
  12   2  -6  102.99    5.50
 -12   2   6  114.09    7.70
  12  -2  -6  117.69    7.70
 -12  -2   6   99.09    8.00
 -12   2   5   16.40    3.40
  12   2  -5   22.50    2.90
 -12  -2   5   28.50    5.30
  12  -2  -5   16.20    3.30
 -12   2   4   19.50    3.10
 -12  -2   4   20.00    3.50
  12  -2  -4   15.50    3.10
  12   2  -3  174.08    8.10
 -12   2   3  168.38    9.30
 -12  -2   3  166.38    9.30
  12  -2  -3  176.58    8.90
 -12   2   2   -0.60    2.20
  12  -2  -2    2.80    2.50
 -12  -2   2    1.50    2.50
  12   2  -1  474.75   14.90
 -12   2   1  435.16   17.30
  12  -2  -1  426.56   16.80
 -12  -2   1  449.95   17.50
 -12   2   0    4.80    1.80
  12   2   0    6.60    1.70
  12  -2   0    7.70    2.60
 -12  -2   0    8.40    2.30
 -12   2  -1   11.30    2.70
  12   2   1    6.40    1.80
 -12  -2  -1    7.80    2.30
  12  -2   1    8.80    2.60
  12   2   2   -1.70    1.90
 -12   2  -2   -0.40    2.10
  12  -2   2    0.40    2.60
 -12  -2  -2   -1.90    1.90
 -12   2  -3   32.40    4.40
  12   2   3   33.00    4.00
  12  -2   3   40.90    5.20
 -12  -2  -3   39.20    4.70
 -12   2  -4    5.60    2.50
  12   2   4    5.50    2.40
 -12  -2  -4    1.60    1.90
  12   2   5  154.48    8.00
 -12  -2  -5  146.99    7.80
  12  -2   5  138.79    9.10
  12   2   6   -1.40    3.20
 -12   2  -6   -3.60    2.30
 -12  -2  -6    4.10    2.20
  12  -2   6   -0.80    3.80
 -12   2  -7   35.10    5.70
 -12  -2  -7   26.00    4.00
  12  -2   7   14.80    5.60
 -12  -3   9   34.70    6.10
  12  -3  -9   39.60    6.40
  12  -3  -8   16.30    4.90
 -12  -3   8   10.80    4.40
 -12  -3   7  100.49    8.70
  12  -3  -7  112.49    9.00
  12  -3  -6   -0.10    3.10
 -12  -3   6    4.40    3.00
 -12   3   5  203.68   11.10
  12  -3  -5  189.68   11.60
 -12  -3   5  211.18   11.10
 -12   3   4   11.70    3.10
 -12  -3   4    8.20    3.00
  12  -3  -4   10.10    3.50
 -12   3   3   83.09    6.50
 -12  -3   3   84.59    6.70
  12  -3  -3   73.29    6.60
 -12   3   2   -2.00    2.40
 -12  -3   2    1.10    2.30
  12  -3  -2    7.10    2.80
 -12   3   1   -1.80    2.60
 -12  -3   1   -2.00    2.30
  12  -3  -1   -4.10    2.70
 -12   3   0  178.48    9.50
  12  -3   0  186.68    9.90
 -12  -3   0  182.38    9.50
  12   3   1  173.78    9.90
 -12   3  -1  234.78   10.80
  12  -3   1  230.78   11.10
 -12  -3  -1  208.78   13.40
 -12   3  -2   10.40    2.50
  12   3   2    8.90    1.90
 -12  -3  -2   12.00    2.60
 -12   3  -3   76.19    6.10
  12   3   3   61.89    4.40
  12  -3   3   62.09    6.60
 -12  -3  -3   62.29    5.10
 -12   3  -4   49.60    5.50
  12   3   4   58.79    4.70
 -12  -3  -4   52.89    4.70
  12  -3   4   50.79    6.60
 -12   3  -5    4.40    4.50
  12   3   5    3.80    2.80
 -12  -3  -5    5.70    2.30
  12  -3   5    5.90    3.70
 -12   3  -6   71.59    6.80
  12   3   6   71.89    6.00
 -12  -3  -6   68.59    5.50
  12  -3   6   65.99    9.30
 -12   3  -7   96.69    8.10
  12   3   7   97.99    7.60
 -12  -3  -7   93.89    6.60
  12  -3   7  102.59    9.90
  12  -4  -8  124.59   10.90
 -12  -4   8  123.09    9.90
 -12  -4   7   64.29    8.00
  12  -4  -7   70.89    8.00
 -12  -4   6   52.49    7.00
  12  -4  -6   42.30    6.10
  12  -4  -5    1.20    3.70
 -12  -4   5   -2.40    2.90
 -12  -4   4   19.20    4.10
  12  -4  -4   16.20    3.90
 -12   4   3  145.49    8.50
  12  -4  -3  123.39    8.80
 -12  -4   3  137.29    9.60
 -12   4   2  175.58    9.80
  12  -4  -2  191.58   10.50
 -12   4   1    4.10    2.70
 -12  -4   1   -1.50    2.40
  12  -4  -1    5.90    3.50
 -12   4   0    8.70    3.10
 -12  -4   0    8.00    2.60
  12  -4   0   17.90    3.70
 -12   4  -1   -0.90    2.90
  12  -4   1   -2.30    3.20
 -12  -4  -1   -0.30    2.20
 -12   4  -2   12.50    3.10
 -12  -4  -2   12.20    2.70
  12  -4   2   14.60    3.80
 -12   4  -3    5.70    3.10
  12  -4   3   -0.20    3.90
 -12  -4  -3   -1.00    2.10
 -12   4  -4    0.10    2.70
  12  -4   4    7.60    4.20
 -12  -4  -4   -0.10    2.20
 -12   4  -5   47.50    7.60
  12  -4   5   40.50    6.00
 -12  -4  -5   34.30    4.40
 -12   4  -6  162.48   10.10
  12  -4   6  141.79   11.90
 -12  -4  -6  146.69    8.00
 -12  -5   7   17.90    4.90
  12  -5  -7   17.40    5.70
  12  -5  -6  248.48   13.50
 -12  -5   6  233.58   13.40
  12  -5  -5   19.20    6.30
 -12  -5   5   12.00    4.20
 -12  -5   4  191.08   11.20
  12  -5  -4  188.08   11.70
 -12  -5   3   17.70    4.20
  12  -5  -3   14.50    4.50
  12  -5  -2   14.70    4.20
 -12  -5   2    8.70    3.00
 -12  -5   1   80.09    6.90
  12  -5  -1   89.09    8.50
 -12   5   0   -0.80    3.20
 -12  -5   0    0.90    2.50
  12  -5   0    8.00    3.90
 -12   5  -1    6.10    3.50
 -12  -5  -1   -0.30    2.80
  12  -5   1    0.50    4.00
 -12   5  -2   -0.10    3.10
 -12  -5  -2    4.10    2.90
  12  -5   2    1.10    4.90
 -12   5  -3    7.10    3.20
 -12  -5  -3   -5.90    2.60
  12  -5   3   -1.20    4.20
 -12   5  -4  147.89    9.30
  12  -5   4  164.08   11.50
 -12  -5  -4  140.09    7.70
 -12  -6   4   40.20    6.50
  12  -6  -4   52.69    8.60
  12  -6  -3   27.50    5.60
 -12  -6   3   21.30    5.60
  12  -6  -2   -1.80    4.50
 -12  -6   2    2.00    4.30
 -12  -6   1   -7.40    3.30
  12  -6  -1    0.60    4.40
 -12  -6   0    2.40    2.90
  12  -6   0   -2.30    4.50
  12  -6   1   39.20    7.00
 -12  -6  -1   45.00    5.70
  13   0  -9   -5.40    3.80
  13   0  -8   14.10    3.60
  13   0  -7    2.90    3.00
 -13   0   7   -1.80    3.90
 -13   0   6  115.99    8.30
  13   0  -6   99.29    6.90
 -13   0   5   -3.70    3.40
  13   0  -5    0.70    2.60
  13   0  -4   74.89    5.40
 -13   0   4   68.69    6.60
  13   0  -3   -0.40    2.30
 -13   0   3    2.90    3.00
  13   0  -2   -0.40    2.40
 -13   0   2   -0.60    2.40
 -13   0   1    0.30    2.20
  13   0  -1    0.60    2.20
 -13   0   0  113.69    7.40
  13   0   0  106.59    6.30
 -13   0  -1    0.80    2.10
  13   0   1   -2.90    2.30
  13   0   2  178.88    8.50
 -13   0  -2  162.58    9.10
  13   0   3   -0.50    2.60
 -13   0  -3   -1.60    2.50
 -13   0  -4    5.00    2.40
  13   0   4    1.30    3.00
 -13   0  -5   -0.90    2.40
  13   0   6   33.80    5.00
 -13   0  -6   37.40    5.30
  13   1  -8  118.09    7.60
  13  -1  -8  110.69    9.80
  13   1  -7  293.37   12.10
  13  -1  -7  296.17   13.50
 -13  -1   7  311.97   14.70
  13   1  -6  201.48    9.00
 -13   1   6  187.58   10.80
 -13  -1   6  215.88   11.50
  13  -1  -6  198.38   10.30
  13   1  -5   12.90    2.60
 -13   1   5   15.20    3.70
  13  -1  -5   12.20    3.40
 -13  -1   5   20.60    4.00
 -13   1   4   55.29    6.10
  13   1  -4   51.59    4.30
 -13  -1   4   46.80    6.20
  13  -1  -4   54.79    5.40
 -13   1   3   22.20    3.90
  13   1  -3   16.40    2.40
 -13  -1   3   17.70    3.80
  13  -1  -3   31.70    4.50
 -13   1   2  213.68   10.50
  13   1  -2  197.78    8.40
  13  -1  -2  214.48    9.80
 -13  -1   2  213.38   10.80
  13   1  -1  163.68    7.60
 -13   1   1  168.48    9.10
 -13  -1   1  186.58    9.70
  13  -1  -1  169.78    8.50
  13   1   0    5.40    2.10
 -13   1   0   -2.20    2.30
  13  -1   0    3.90    2.60
 -13  -1   0    1.90    2.30
  13   1   1   13.20    2.50
 -13   1  -1   19.90    3.40
  13  -1   1   13.60    2.90
 -13  -1  -1   18.20    3.30
 -13   1  -2   -2.20    2.50
  13   1   2   -1.20    2.30
  13  -1   2    0.50    2.70
 -13  -1  -2    2.10    3.60
  13   1   3   17.80    3.00
 -13   1  -3   20.50    3.70
  13  -1   3   21.20    3.40
 -13  -1  -3   17.50    3.20
  13   1   4    7.50    2.90
 -13   1  -4    6.30    2.50
 -13  -1  -4    5.90    2.50
 -13   1  -5    9.20    3.00
  13   1   5    0.10    3.20
  13  -1   5    3.00    3.40
 -13  -1  -5    5.30    2.60
  13   1   6   58.99    6.40
 -13   1  -6   48.20    6.30
  13  -1   6   60.49    7.20
 -13  -1  -6   51.79    5.70
 -13  -2   8   14.60    4.50
  13  -2  -8    3.30    4.60
 -13  -2   7   -2.20    3.90
  13  -2  -7   -1.50    3.70
 -13  -2   6   20.00    4.10
  13  -2  -6   17.60    4.40
 -13   2   5  412.26   17.00
  13  -2  -5  409.26   17.10
 -13  -2   5  425.66   18.10
 -13   2   4  182.58   10.30
  13  -2  -4  184.78    9.90
 -13  -2   4  191.58   10.80
 -13   2   3   83.89    7.00
  13  -2  -3   79.89    6.00
 -13  -2   3   75.79    7.00
 -13   2   2   -1.70    2.80
 -13  -2   2    1.10    2.60
  13  -2  -2    2.00    2.70
  13   2  -1  276.87   10.00
  13  -2  -1  271.37   12.30
 -13  -2   1  283.27   12.90
  13   2   0   -0.30    1.90
 -13   2   0    3.40    4.30
 -13  -2   0   -0.60    2.70
  13  -2   0   -4.00    2.90
  13   2   1   91.79    5.10
 -13   2  -1   86.09    6.70
  13  -2   1   84.29    6.90
 -13  -2  -1   82.99    6.90
  13   2   2   -1.50    2.20
 -13   2  -2   -4.50    2.30
  13  -2   2   -9.00    5.00
 -13  -2  -2   -2.70    2.20
  13   2   3   42.80    4.90
 -13   2  -3   46.90    5.70
  13  -2   3   35.70    4.80
 -13  -2  -3   46.40    4.80
  13   2   4   13.10    2.90
 -13   2  -4   16.10    3.20
 -13  -2  -4    7.20    2.50
  13  -2   4   10.90    3.90
 -13   2  -5    2.40    3.10
  13   2   5   -0.20    3.20
  13  -2   5   -1.60    4.00
 -13  -2  -5    7.60    3.40
  13   2   6    0.70    3.90
 -13   2  -6    5.10    3.40
  13  -2   6   -3.10    5.20
 -13  -2  -6    3.50    2.50
  13  -3  -8   37.20    6.50
 -13  -3   8   45.20    5.90
 -13  -3   7  178.88   11.30
  13  -3  -7  189.88   11.80
 -13  -3   6   15.40    4.20
  13  -3  -6   17.20    4.60
  13  -3  -5   62.79    6.70
 -13  -3   5   64.19    6.90
 -13   3   4    2.20    3.40
  13  -3  -4    4.20    3.60
 -13  -3   4    7.70    3.70
 -13   3   3  199.18   10.70
 -13  -3   3  209.98   11.50
  13  -3  -3  197.98   11.40
 -13   3   2   33.50    4.50
  13  -3  -2   31.80    5.50
 -13   3   1  283.97   12.90
 -13  -3   1  286.07   13.00
  13  -3  -1  256.77   12.80
 -13   3   0    6.20    2.70
  13  -3   0    8.00    3.20
 -13  -3   0    6.80    3.00
 -13   3  -1    7.40    2.70
  13  -3   1    6.20    3.40
 -13  -3  -1    7.10    2.80
 -13   3  -2   40.10    5.20
  13  -3   2   28.10    4.90
 -13  -3  -2   31.30    4.60
 -13   3  -3   57.69    6.00
  13  -3   3   63.89    7.20
 -13  -3  -3   48.10    5.40
 -13   3  -4   -3.60    2.80
  13  -3   4    5.00    4.20
 -13  -3  -4    1.00    3.10
 -13   3  -5   86.59    7.60
  13  -3   5   96.49    9.20
 -13  -3  -5   89.69    6.30
  13  -4  -6   35.20    6.60
 -13  -4   6   25.30    4.40
  13  -4  -5  245.58   13.90
 -13  -4   5  244.88   13.20
 -13  -4   4  105.99    8.60
  13  -4  -4  100.59    9.40
  13  -4  -3  123.49    9.70
 -13  -4   3  124.49    9.00
  13  -4  -2    4.40    3.80
 -13  -4   2    1.80    3.20
 -13   4   1   25.60    3.80
  13  -4  -1   16.90    4.50
 -13  -4   1   23.20    4.10
 -13   4   0   64.29    6.50
  13  -4   0   65.49    7.70
 -13  -4   0   75.19    6.60
 -13   4  -1   60.19    6.60
  13  -4   1   79.19    7.20
 -13  -4  -1   58.99    6.30
 -13   4  -2   39.60    5.90
 -13  -4  -2   33.50    4.90
  13  -4   2   29.70    5.30
 -13   4  -3    4.80    3.80
  13  -4   3   -6.80    4.80
 -13  -4  -3   -3.40    2.40
 -13   4  -4   35.20    7.10
 -13  -4  -4   43.80    5.40
  13  -4   4   52.59    8.00
 -13  -5   4   18.60    4.60
  13  -5  -4   10.30    4.80
  13  -5  -3   -0.60    4.40
 -13  -5   3   -1.60    3.60
  13  -5  -2   66.29    8.60
 -13  -5   2   56.79    7.60
  13  -5  -1   19.90    5.00
 -13  -5   0   82.19    8.00
  13  -5   0   89.49    8.40
 -13  -5  -1   -4.40    2.80
  13  -5   1   -4.00    4.50
 -13  -5  -2   34.40    4.80
  14   0  -7    0.70    3.60
  14   0  -6    9.40    3.40
 -14   0   6   -4.20    4.10
  14   0  -5    2.20    3.10
 -14   0   5    5.60    3.30
  14   0  -4    5.20    2.80
 -14   0   4    3.20    3.30
 -14   0   3    2.90    3.00
  14   0  -3   -4.80    2.70
 -14   0   2   51.09    6.00
  14   0  -2   38.80    4.70
  14   0  -1   -1.00    2.60
 -14   0   1    2.50    3.00
 -14   0   0  412.56   16.80
  14   0   0  375.36   14.80
  14   0   1    4.90    2.80
 -14   0  -1   -3.30    3.50
 -14   0  -2   49.10    5.80
  14   0   2   38.10    5.30
 -14   0  -3    0.20    2.30
  14   0   3    0.60    3.20
  14   0   4  177.68   12.20
 -14   0  -4  218.58   11.00
  14   0   5    0.10    4.10
 -14   0  -5   -1.90    2.80
 -14  -1   7   30.30    4.80
  14  -1  -6  150.68    9.30
 -14  -1   6  155.88   10.60
 -14   1   5    8.30    3.90
 -14  -1   5    0.90    4.00
 -14   1   4    5.60    3.60
  14   1  -4   -1.50    2.60
  14  -1  -4   -2.20    3.30
 -14  -1   4    2.50    3.70
  14   1  -3   19.70    2.70
 -14   1   3   25.50    4.10
 -14  -1   3   25.40    4.20
  14  -1  -3   23.00    3.80
 -14   1   2   20.90    3.60
  14   1  -2   31.70    3.80
  14  -1  -2   23.80    3.60
 -14  -1   2   18.10    3.30
 -14   1   1    7.00    3.10
  14   1  -1    6.50    2.40
 -14  -1   1   -0.50    2.70
  14  -1  -1    3.10    2.90
 -14   1   0   22.50    3.60
  14   1   0   15.10    3.00
 -14  -1   0   11.10    3.40
  14  -1   0   11.10    3.20
  14   1   1  138.49    7.40
 -14   1  -1  146.39    9.00
 -14  -1  -1  140.99    8.70
  14  -1   1  133.99    8.00
 -14   1  -2  121.89    8.00
  14   1   2  127.09    7.10
  14  -1   2  105.79    7.90
 -14  -1  -2  121.99    8.00
  14   1   3   52.59    5.50
 -14   1  -3   67.49    6.40
 -14  -1  -3   65.09    6.20
  14  -1   3   63.89    6.50
 -14   1  -4   89.59    7.50
  14   1   4   83.29    6.80
  14  -1   4   94.19    8.00
 -14  -1  -4   86.89    7.80
  14  -2  -7  129.09    9.90
 -14  -2   7  122.19   10.20
  14  -2  -6   45.90    7.30
 -14  -2   6   46.90    5.90
 -14  -2   5    7.70    3.80
  14  -2  -5    5.60    3.90
 -14   2   4    7.30    4.00
 -14  -2   4    9.80    3.80
 -14   2   3  107.89    8.50
 -14  -2   3  113.79   11.60
  14  -2  -3  104.09   12.90
 -14   2   2    2.40    3.40
  14  -2  -2    0.20    4.10
 -14  -2   2   -0.10    3.00
 -14   2   1  162.38    9.80
 -14  -2   1  172.58   10.00
 -14   2   0   10.40    3.10
  14  -2   0   16.00    4.30
 -14  -2   0   19.60    3.90
 -14   2  -1   74.49    6.60
  14  -2   1   76.49    6.20
 -14  -2  -1   75.19    6.80
  14  -2   2   -6.50    3.50
 -14  -2  -2    0.80    2.90
 -14   2  -3   74.69    7.00
  14  -2   3   95.19    7.90
 -14  -2  -3   70.89    7.30
 -14   2  -4   49.50    6.50
 -14  -2  -4   52.49    5.50
  14  -2   4   31.90    6.00
  14  -3  -6    4.10    5.40
 -14  -3   6    4.80    4.40
 -14  -3   5  171.98   11.10
  14  -3  -5  145.59   10.00
 -14  -3   4    2.30    3.90
  14  -3  -4    6.00    4.00
 -14  -3   3  176.18   10.90
 -14   3   2    1.60    3.50
 -14  -3   2   -1.10    3.50
  14  -3  -2    5.70    4.30
 -14   3   1   18.20    3.20
  14  -3  -1    8.70    3.70
 -14  -3   1   14.60    3.80
 -14   3   0   22.50    3.80
 -14  -3   0   21.50    3.60
  14  -3   0   25.90    4.60
 -14   3  -1  299.07   13.80
  14  -3   1  281.87   13.90
 -14  -3  -1  282.57   13.60
 -14   3  -2   41.60    6.50
 -14  -3  -2   57.49    7.00
  14  -3   2   49.30    6.50
 -14   3  -3   47.00    6.50
 -14  -3  -3   38.40    5.30
  14  -3   3   36.70    6.60
  14  -4  -4    1.10    5.50
 -14  -4   4    3.20    4.30
 -14  -4   3  152.38   11.00
  14  -4  -3  178.48   12.80
 -14  -4   2  194.88   11.90
  14  -4  -2  188.38   13.20
 -14  -4   1   36.30    6.10
  14  -4  -1   31.60    6.90
 -14   4   0   33.70    4.70
  14  -4   0   37.20    6.80
 -14  -4   0   36.00    4.90
 -14   4  -1    6.20    3.60
  14  -4   1    4.80    4.60
 -14  -4  -1    6.00    3.20
  15   0  -5    5.00    5.90
  15   0  -4  124.39    7.80
 -15   0   4  138.99    9.50
 -15   0   3   -4.40    3.80
  15   0  -3   -1.90    3.10
  15   0  -2   78.19    6.20
 -15   0   2   71.69   10.30
  15   0  -1   -5.00    3.10
 -15   0   1   -6.30    3.70
 -15   0   0    3.70    3.80
  15   0   0    9.00    3.20
 -15   0  -1    3.00    3.30
  15   0   1   -0.50    3.30
 -15   0  -2  730.93   26.60
  15   0   2  704.53   25.00
 -15  -1   5   -2.80    4.50
  15  -1  -5    6.40    4.60
 -15   1   4    7.50    4.20
 -15  -1   4   -0.50    6.40
  15  -1  -4    0.60    4.00
 -15   1   3    5.70    4.00
  15  -1  -3    4.70    3.70
 -15  -1   3   16.60    4.60
 -15   1   2   45.70    6.60
 -15  -1   2   48.50    6.80
  15  -1  -2   39.40    6.00
 -15   1   1  194.78   11.60
 -15  -1   1  187.08   11.20
  15  -1  -1  168.78    9.80
 -15   1   0  110.49    8.50
 -15  -1   0  127.19    8.90
 -15   1  -1   77.49    7.70
 -15  -1  -1   85.59    7.50
  15  -1   1   75.79    6.70
 -15   1  -2   52.29    6.60
  15  -1   2   53.39    6.90
 -15  -1  -2   49.10    7.80
  15  -2  -4   27.40    5.00
 -15  -2   4   20.00    5.00
 -15   2   3   80.79   11.20
 -15  -2   3   70.29    7.90
  15  -2  -3   55.39    7.60
 -15   2   2   -3.20    3.70
  15  -2  -2   -4.30    3.80
 -15  -2   2   -5.70    3.70
 -15   2   1   17.20    4.30
  15  -2  -1   15.60    4.60
 -15  -2   1   15.30    3.50
 -15   2   0    7.30    4.50
  15  -2   0   13.70    4.00
 -15  -2   0   24.20    4.30
 -15   2  -1  115.49    8.70
  15  -2   1  100.99    9.10
 -15  -2  -1  125.09    9.70
   0   0   0    0.00    0.00

_computing_structure_solution     'SHELXT 2014/5 (Sheldrick, 2014)'
;
_shelx_hkl_checksum                76640
_olex2_submission_special_instructions  'No special instructions were received'
